# Supplementary material for: Similarity-Based Methods and Machine Learning Approaches for Target Prediction in Early Drug Discovery: Performance and Scope
Source: Int J Mol Sci. 2020 May 19;21(10):3585. doi: 10.3390/ijms21103585 (PMC7279241; doi:10.3390/ijms21103585)
Supplement: Supplementary file 1 [file ijms-21-03585-s001.zip]

Archive with 4 entries (4 files):
- results_gs_mcc_score_10.csv
- __MACOSX/._results_gs_mcc_score_10.csv
- supplementary_tables.pdf
- __MACOSX/._supplementary_tables.pdf
