# Supplementary material for: Similarity-Based Methods and Machine Learning Approaches for Target Prediction in Early Drug Discovery: Performance and Scope
Source: Int J Mol Sci. 2020 May 19;21(10):3585. doi: 10.3390/ijms21103585 (PMC7279241; doi:10.3390/ijms21103585)
Supplement: Supplementary file 1 [file ijms-21-03585-s001.zip › results_gs_mcc_score_10.csv]

	target_id	score	n_estimators	max_depth
0	CHEMBL1770047	0.9800640769025436	200	100
1	CHEMBL2814	0.9800640769025436	200	25
2	CHEMBL5499	1.0	200	25
3	CHEMBL5495	0.9626666666666668	200	25
4	CHEMBL2873	0.6348073940562147	200	25
5	CHEMBL2898	0.9848528137423858	500	45
6	CHEMBL3021	0.8494016014306972	200	25
7	CHEMBL3751	0.9294656783332408	200	25
8	CHEMBL2543	0.6344228353194935	1000	25
9	CHEMBL3047	1.0	200	25
10	CHEMBL4632	1.0	200	25
11	CHEMBL4241	0.8271620898108735	200	25
12	CHEMBL4134	0.3884612092237256	200	50
13	CHEMBL4133	0.6206837687331632	200	75
14	CHEMBL3545	0.8640425963101215	200	25
15	CHEMBL3938	0.19423060461186284	200	25
16	CHEMBL3886	0.2635681291400165	200	45
17	CHEMBL4693	0.9294016014306972	1000	25
18	CHEMBL2390812	0.9294656783332408	200	25
19	CHEMBL3708265	0.8650853107913399	1000	25
20	CHEMBL2104	0.6903848677358989	1000	100
21	CHEMBL2169716	0.8461089124600963	200	25
22	CHEMBL5847	0.7236962829451036	200	25
23	CHEMBL5866	0.2497861601674184	500	75
24	CHEMBL2109233	0.9494016014306972	500	25
25	CHEMBL4752	0.9801233616769774	200	25
26	CHEMBL3123	0.31641682040510466	500	25
27	CHEMBL4677	0.8303786701696106	200	25
28	CHEMBL3150	1.0	200	25
29	CHEMBL4564	0.9403108002564988	200	25
30	CHEMBL3399914	0.6898408008181209	500	45
31	CHEMBL4331	0.3919283227545458	200	25
32	CHEMBL3490	0.6334926001665784	1000	25
33	CHEMBL2029197	0.454036331812117	200	25
34	CHEMBL3578	0.8452542176584256	1000	45
35	CHEMBL3632452	0.6933744564364763	200	45
36	CHEMBL1923	1.0	200	25
37	CHEMBL3032	0.3301708230275571	1000	100
38	CHEMBL3027	0.9495122283258488	200	100
39	CHEMBL3799	0.8699463902593247	200	25
40	CHEMBL2560	0.9602467233539552	200	25
41	CHEMBL2897	0.3750711920258693	200	25
42	CHEMBL5686	0.8801852280715282	200	50
43	CHEMBL2801	0.2357582257033962	200	25
44	CHEMBL5724	0.6502194747879895	200	45
45	CHEMBL5905	0.6228173899129058	500	25
46	CHEMBL2146350	0.9344330058866934	200	25
47	CHEMBL5648	0.8839452342125419	200	25
48	CHEMBL2349	0.25004746135057954	200	25
49	CHEMBL1250368	0.9602467233539552	200	25
50	CHEMBL4411	0.9801783725737272	200	25
51	CHEMBL3413	0.915252709930344	200	45
52	CHEMBL3817	0.7621927230763003	500	25
53	CHEMBL5970	0.22283440581246225	1000	25
54	CHEMBL1293271	0.606372486670234	200	25
55	CHEMBL3491	0.6417697755839311	200	45
56	CHEMBL3911	0.9405351177211819	200	25
57	CHEMBL4090	0.4649710058529346	200	45
58	CHEMBL3322	0.9603567451474546	200	25
59	CHEMBL3564	0.8451462332861022	500	25
60	CHEMBL3987	0.16712580435934668	200	50
61	CHEMBL6079	1.0	200	25
62	CHEMBL3638328	1.0	500	25
63	CHEMBL1075294	0.8087665512971794	200	25
64	CHEMBL3638329	1.0	200	25
65	CHEMBL2146301	0.347304176933074	500	45
66	CHEMBL3108648	0.929793252630396	200	25
67	CHEMBL5174	0.8493204389100744	200	50
68	CHEMBL2935	0.9694365074829412	1000	45
69	CHEMBL2113	0.7808307425864768	200	25
70	CHEMBL3038484	0.8424850045738441	200	50
71	CHEMBL5432	0.2998089747193277	200	25
72	CHEMBL5867	1.0	200	25
73	CHEMBL1293191	0.476845287791617	200	45
74	CHEMBL3125	0.16093595975344493	200	25
75	CHEMBL2189127	0.8595865052607919	200	25
76	CHEMBL3290	0.16712580435934668	200	25
77	CHEMBL2182	0.4311439282612863	200	50
78	CHEMBL2558	0.36656265861037735	200	25
79	CHEMBL3688	0.9209182228343016	500	75
80	CHEMBL3663	0.9283668002308896	200	45
81	CHEMBL3297641	0.849182656795495	1000	25
82	CHEMBL3646	0.9496592059516924	200	25
83	CHEMBL2967	0.7606137434700406	200	25
84	CHEMBL1805	0.8857172798973876	200	25
85	CHEMBL1982	1.0	200	25
86	CHEMBL3253	0.6393457869285093	200	100
87	CHEMBL2362976	0.3414946149996593	200	25
88	CHEMBL3414411	0.9497103890865406	200	25
89	CHEMBL2111474	0.8162092210338425	500	25
90	CHEMBL3308969	0.9802295557085754	200	25
91	CHEMBL1743122	-0.00496291666985465	200	25
92	CHEMBL2069156	0.8903990562122667	500	25
93	CHEMBL1845	0.8310365402031448	500	25
94	CHEMBL2794	0.8663681575436805	200	25
95	CHEMBL3384	0.2857172798973876	200	25
96	CHEMBL1870	0.9694808333779652	200	25
97	CHEMBL4613	0.9101695005036912	200	25
98	CHEMBL4788	0.8989943945449763	500	25
99	CHEMBL5705	0.7616068899600277	1000	25
100	CHEMBL5925	0.8558012927515399	200	25
101	CHEMBL4619	0.9802295557085754	200	25
102	CHEMBL1075282	0.9557773351022718	200	25
103	CHEMBL4577	0.1673320053068151	200	25
104	CHEMBL4522	0.1673320053068151	500	25
105	CHEMBL5989	0.8903990562122667	200	25
106	CHEMBL4531	0.8634167312424103	200	75
107	CHEMBL3927	0.6404066190362258	200	25
108	CHEMBL5310	0.4994778566327742	500	25
109	CHEMBL1075029	1.0	200	25
110	CHEMBL6115	0.9257306735528024	200	25
111	CHEMBL3769292	0.9802295557085754	500	50
112	CHEMBL4607	0.8754410626393427	200	25
113	CHEMBL3928	0.9604591114171508	200	25
114	CHEMBL4731	0.8551788034597617	500	45
115	CHEMBL2242731	0.9653735915316249	200	25
116	CHEMBL3038491	0.8523825267187923	200	25
117	CHEMBL4720	0.9040502823804436	200	25
118	CHEMBL1628461	0.9552888830190288	200	25
119	CHEMBL5698	0.22336623092643068	1000	25
120	CHEMBL3712868	1.0	200	25
121	CHEMBL5657	0.9013864859597432	200	45
122	CHEMBL5362	0.8961207745948748	200	25
123	CHEMBL2570	0.9802772971919488	200	25
124	CHEMBL4924	0.05584155773160767	200	50
125	CHEMBL5068	0.9605545943838972	200	25
126	CHEMBL3259478	0.9456508887235736	200	25
127	CHEMBL2111462	0.9605545943838972	500	75
128	CHEMBL1955712	0.9552888830190288	200	25
129	CHEMBL3830	0.167524673194823	200	25
130	CHEMBL3883323	0.9558415577316076	200	25
131	CHEMBL5941	0.16174796032603606	200	25
132	CHEMBL3534	0.8867360977457279	200	25
133	CHEMBL3503	0.7367260564005313	200	45
134	CHEMBL1820	0.8783914582435519	200	75
135	CHEMBL5579	0.2279467872584513	200	100
136	CHEMBL4554	0.9151730674389542	500	45
137	CHEMBL1075134	0.9802772971919488	1000	45
138	CHEMBL4597	0.11168311546321534	200	25
139	CHEMBL2724	0.8906313674831752	500	25
140	CHEMBL2146298	0.4091232313802696	500	45
141	CHEMBL5914	0.0825683661041614	200	75
142	CHEMBL5931	0.8622576003009941	200	25
143	CHEMBL2331070	1.0	200	25
144	CHEMBL2321628	1.0	200	25
145	CHEMBL2592	0.8134130633262389	500	75
146	CHEMBL1075132	0.8671613617675084	500	25
147	CHEMBL5873	1.0	200	100
148	CHEMBL2966	0.8013322953050815	200	45
149	CHEMBL4586	0.7863963945383364	500	25
150	CHEMBL3154	0.9409657986707496	500	50
151	CHEMBL5165	1.0	200	25
152	CHEMBL3638333	1.0	200	25
153	CHEMBL1743126	0.0	200	25
154	CHEMBL4117	0.9803219328902498	200	25
155	CHEMBL3569	0.9409657986707496	1000	25
156	CHEMBL3097982	0.7981975830275331	500	25
157	CHEMBL4000	1.0	200	25
158	CHEMBL4108	0.9409657986707496	200	25
159	CHEMBL4125	0.9067548043957973	200	45
160	CHEMBL2111381	0.92926195436745	200	25
161	CHEMBL2095942	1.0	200	25
162	CHEMBL6029	0.8870574173142016	200	45
163	CHEMBL3834	0.1119162746219357	200	25
164	CHEMBL2024	0.8483367457965395	500	45
165	CHEMBL3754	0.7991501958354704	200	50
166	CHEMBL3430892	0.9262855441618836	500	25
167	CHEMBL4245	0.9607275126832159	500	25
168	CHEMBL5536	1.0	500	25
169	CHEMBL5538	0.9287653695610508	200	25
170	CHEMBL5869	0.8308502324879541	200	100
171	CHEMBL5810	0.2238325492438714	1000	45
172	CHEMBL5766	0.4500581569360804	500	45
173	CHEMBL4664	0.9803637563416079	200	25
174	CHEMBL2285348	0.9262855441618838	200	25
175	CHEMBL4701	0.7578638789835697	200	25
176	CHEMBL5749	0.3041963055854793	200	25
177	CHEMBL4972	0.8822880419419535	200	25
178	CHEMBL5072	0.21020229385377628	500	45
179	CHEMBL5699	0.3041963055854794	200	50
180	CHEMBL5155	1.0	200	25
181	CHEMBL5427	0.21020229385377626	200	25
182	CHEMBL4335	1.0	200	25
183	CHEMBL1075021	0.9803637563416079	200	25
184	CHEMBL6197	1.0	200	25
185	CHEMBL1075111	0.9607275126832159	200	25
186	CHEMBL1075022	0.9803637563416079	200	25
187	CHEMBL1649055	0.8736541186796305	200	25
188	CHEMBL1615386	0.9851942751370596	200	75
189	CHEMBL5135	0.7254443540913835	200	25
190	CHEMBL2004	0.9804030252207367	200	25
191	CHEMBL4197	0.8510039466703045	200	25
192	CHEMBL1287610	1.0	200	25
193	CHEMBL5476	0.4290584760833424	200	25
194	CHEMBL5865	0.9656416608268984	200	25
195	CHEMBL1075167	0.29624577967747384	200	25
196	CHEMBL5440	0.88594844129839	200	25
197	CHEMBL3783	0.8850871064955801	500	25
198	CHEMBL2775	0.9216945151241016	200	25
199	CHEMBL1293240	0.4290584760833425	200	25
200	CHEMBL5554	0.4687188400688799	500	50
201	CHEMBL3736	1.0	1000	25
202	CHEMBL5518	0.4044478386652185	200	25
203	CHEMBL1795127	0.6274946702074875	200	50
204	CHEMBL2653	1.0	200	25
205	CHEMBL4592	0.8218309164414552	200	25
206	CHEMBL3559639	0.9364142285818572	200	25
207	CHEMBL3638322	1.0	200	25
208	CHEMBL5010	0.9508802964330604	500	25
209	CHEMBL3345	0.9613068042227516	200	25
210	CHEMBL1741210	0.3425410590197253	500	25
211	CHEMBL2111387	0.898004918555481	200	25
212	CHEMBL5381	0.9509635983052253	1000	25
213	CHEMBL4342	0.9804030252207367	500	25
214	CHEMBL5511	0.40828657862100376	500	45
215	CHEMBL4576	0.4374056824324397	200	25
216	CHEMBL3406	0.9608799333079688	200	45
217	CHEMBL5742	0.7963313507602495	500	25
218	CHEMBL5360	0.8332544031405311	500	25
219	CHEMBL4852	0.2929054204651148	1000	25
220	CHEMBL3913	0.8924203819527238	200	25
221	CHEMBL3243909	0.8768067734214412	500	100
222	CHEMBL3112376	0.9804399666539844	200	25
223	CHEMBL2951	0.960356005895199	200	25
224	CHEMBL4941	0.9804399666539844	200	25
225	CHEMBL5627	0.3651555514487773	500	25
226	CHEMBL1293260	0.6705888981052371	500	45
227	CHEMBL4931	0.4419249184774257	200	25
228	CHEMBL5311	0.7292430337212698	200	25
229	CHEMBL2073709	0.985319468849178	200	25
230	CHEMBL2074	0.8838532533447296	200	25
231	CHEMBL4400	0.9560611910581388	200	45
232	CHEMBL5106	0.9344200917357219	200	100
233	CHEMBL4098	0.8380114442223483	200	25
234	CHEMBL3137290	0.8021958366266133	1000	25
235	CHEMBL3194	0.6273187007598733	200	75
236	CHEMBL5038	0.9267807405419706	200	25
237	CHEMBL1697668	0.6813159303433706	200	100
238	CHEMBL5784	0.36890504762816795	200	50
239	CHEMBL1255137	0.856340892816398	200	25
240	CHEMBL2052039	1.0	200	25
241	CHEMBL3831325	1.0	200	25
242	CHEMBL3707464	0.9463059589256752	200	25
243	CHEMBL1075108	0.8043631826851491	500	25
244	CHEMBL3638365	1.0	200	25
245	CHEMBL3751648	1.0	200	25
246	CHEMBL5756	0.9365439686955468	200	25
247	CHEMBL5620	0.9324439172897062	200	100
248	CHEMBL4487	0.6507675598341496	200	50
249	CHEMBL6148	0.652737619018301	200	75
250	CHEMBL4840	0.9609495632325912	200	25
251	CHEMBL2548	0.9853563956930838	200	25
252	CHEMBL3972	0.9609495632325912	500	25
253	CHEMBL4897	0.5252075695746924	500	45
254	CHEMBL2368	0.9804747816162956	500	25
255	CHEMBL3137268	0.965898904972938	200	25
256	CHEMBL2284	0.3696940660944005	200	25
257	CHEMBL1667684	0.9853912563829968	200	25
258	CHEMBL5070	0.9616678084992724	200	25
259	CHEMBL1075097	0.9805076485899412	200	25
260	CHEMBL2111366	0.931797809945876	200	45
261	CHEMBL2052038	1.0	200	25
262	CHEMBL2860	0.7818935132333242	200	25
263	CHEMBL4708	0.551257060094455	200	25
264	CHEMBL4367	0.35247773123563714	1000	100
265	CHEMBL4589	1.0	200	25
266	CHEMBL4226	0.5644298898259436	200	25
267	CHEMBL1795148	1.0	200	25
268	CHEMBL3383	0.8362146331707117	200	45
269	CHEMBL1075028	0.8659799625479867	200	25
270	CHEMBL3475	0.5057677165743524	200	100
271	CHEMBL1938219	0.9853563956930838	200	25
272	CHEMBL3835	0.31464622209307674	200	25
273	CHEMBL5330	0.2644303198829007	200	75
274	CHEMBL4676	0.9138035780022441	500	25
275	CHEMBL5862	0.9296735680925488	500	75
276	CHEMBL3879857	0.9674382031203036	200	25
277	CHEMBL3621035	0.8854723139580452	500	25
278	CHEMBL303	0.9442597541722586	200	25
279	CHEMBL1971	0.8815232431233522	200	75
280	CHEMBL4526	0.23281076760363684	1000	100
281	CHEMBL2498	0.9264711620011156	200	75
282	CHEMBL5351	0.8544510549021169	200	25
283	CHEMBL4305	0.818941968031582	200	50
284	CHEMBL1795138	0.985424219617725	200	25
285	CHEMBL1293257	0.7187643833499502	1000	45
286	CHEMBL1795167	0.8738893237722042	200	25
287	CHEMBL2079848	1.0	1000	25
288	CHEMBL2366471	0.985424219617725	200	25
289	CHEMBL4420	0.9513871658611328	200	25
290	CHEMBL1795135	0.5503248896728635	1000	25
291	CHEMBL4088	0.7572076076264507	500	50
292	CHEMBL4087	0.9368113854788576	1000	25
293	CHEMBL3430879	0.9513871658611328	200	50
294	CHEMBL1921664	1.0	200	25
295	CHEMBL1932895	0.9659629462434081	200	25
296	CHEMBL5332	0.6925679645840458	200	50
297	CHEMBL3562166	1.0	200	25
298	CHEMBL2150838	1.0	200	25
299	CHEMBL4614	0.921887358827345	200	25
300	CHEMBL3593	0.8123183320527392	200	25
301	CHEMBL3344	0.7444915495732756	1000	25
302	CHEMBL3415	0.947362381735456	500	25
303	CHEMBL3666	0.9007510765614104	200	25
304	CHEMBL4349	0.973681190867728	500	25
305	CHEMBL5274	0.32560942260625103	500	25
306	CHEMBL1075165	0.7832090825244468	200	25
307	CHEMBL3860	0.9854554362164712	200	25
308	CHEMBL4532	0.960523051948554	1000	25
309	CHEMBL1293230	0.20050053994833333	1000	45
310	CHEMBL3797017	0.9709108724329424	500	25
311	CHEMBL1293317	0.5121451535129211	200	45
312	CHEMBL3744	0.7777988944223289	200	75
313	CHEMBL1075261	1.0	500	50
314	CHEMBL6040	0.9059714380169162	200	25
315	CHEMBL3236	0.6984920379827726	500	25
316	CHEMBL3724	0.939890326613473	500	100
317	CHEMBL3348	0.6464127750181274	200	50
318	CHEMBL3430878	0.956455124279533	200	45
319	CHEMBL2111345	0.6631289045019423	200	75
320	CHEMBL3232700	1.0	200	25
321	CHEMBL250	0.8456797837379699	200	25
322	CHEMBL4163	1.0	200	25
323	CHEMBL5114	0.922536235682976	200	25
324	CHEMBL2977	0.954405285186962	200	25
325	CHEMBL1944499	0.8783045417459363	1000	45
326	CHEMBL4521	0.8617088826357773	200	25
327	CHEMBL5408	0.6160457754156685	200	25
328	CHEMBL2111464	0.7187815900805149	1000	75
329	CHEMBL3636	0.9544052851869622	200	25
330	CHEMBL3513	0.7290496611492441	500	25
331	CHEMBL6030	0.9854850414265109	200	25
332	CHEMBL2623	0.8166685562920195	500	45
333	CHEMBL5378	0.7981823855838439	1000	45
334	CHEMBL3638324	1.0	200	25
335	CHEMBL3855	0.8671471220051064	200	25
336	CHEMBL3436	1.0	200	25
337	CHEMBL3326	0.9130508258386876	1000	25
338	CHEMBL1795117	0.9620902991729572	200	45
339	CHEMBL3638323	0.9689644659297496	200	25
340	CHEMBL2150837	0.9402529938081882	1000	45
341	CHEMBL3656	0.9882885711452608	200	25
342	CHEMBL5630	0.8531947787255119	500	25
343	CHEMBL5831	0.9855131568824352	200	25
344	CHEMBL2021745	1.0	200	25
345	CHEMBL2417350	0.9855131568824352	200	25
346	CHEMBL3122	0.9371620481302916	200	25
347	CHEMBL2140	0.9130508258386876	200	25
348	CHEMBL2878	0.9268602029465792	200	25
349	CHEMBL4843	0.9882885711452608	200	25
350	CHEMBL3038472	0.9854850414265109	200	25
351	CHEMBL1795119	0.9565394706473058	200	50
352	CHEMBL1903	0.880778920428025	200	75
353	CHEMBL4940	0.7085377438838023	500	25
354	CHEMBL5215	1.0	200	25
355	CHEMBL2304401	0.9445350685652576	200	25
356	CHEMBL3112387	1.0	200	25
357	CHEMBL1743183	1.0	200	25
358	CHEMBL4954	0.2411214110852061	500	25
359	CHEMBL5836	0.4218276250579791	200	25
360	CHEMBL4948	0.3845827711851845	200	25
361	CHEMBL1293307	0.6769475641161493	1000	25
362	CHEMBL1667681	0.98553989227683	200	25
363	CHEMBL2439944	0.9389796357923609	200	25
364	CHEMBL1907591	0.8987792459378111	200	25
365	CHEMBL3638364	1.0	200	25
366	CHEMBL1909044	0.9187947864338776	500	100
367	CHEMBL4017	0.9566196768304904	200	75
368	CHEMBL5774	0.8912947864338776	200	25
369	CHEMBL5786	1.0	200	25
370	CHEMBL4518	0.98553989227683	200	25
371	CHEMBL4983	0.9263333196279596	200	25
372	CHEMBL2146315	0.3694304735457185	1000	50
373	CHEMBL5358	0.6426417443216714	200	75
374	CHEMBL1940	0.7296569483844241	200	45
375	CHEMBL2163181	0.8429835213284997	200	25
376	CHEMBL4844	0.945121951219512	200	25
377	CHEMBL3107	0.959475914441462	200	50
378	CHEMBL4729	0.0923944334182704	200	25
379	CHEMBL1649054	0.9883452208598772	200	100
380	CHEMBL1169598	0.6701179658151196	200	45
381	CHEMBL1628482	0.4055160251458712	500	50
382	CHEMBL2366503	1.0	200	25
383	CHEMBL3351204	1.0	200	25
384	CHEMBL5608	0.5492355940569392	200	75
385	CHEMBL4304	0.8281023890271019	500	45
386	CHEMBL2146300	0.4406437183527617	500	100
387	CHEMBL3091268	0.7801135113360289	500	75
388	CHEMBL3541	0.841097522185682	200	75
389	CHEMBL4211	0.9199774889135208	200	45
390	CHEMBL5983	0.9191515801700768	500	100
391	CHEMBL2717	0.7668190446230643	200	25
392	CHEMBL6172	0.8429106550601148	200	50
393	CHEMBL2424504	0.7044048621845528	500	75
394	CHEMBL3317335	0.9883965694378016	200	25
395	CHEMBL3492	0.8660890371816692	500	25
396	CHEMBL2428	0.6695009510634765	200	25
397	CHEMBL4001	0.974009333991608	200	25
398	CHEMBL2010635	0.9712255291076126	200	25
399	CHEMBL4440	0.9883965694378016	200	25
400	CHEMBL2553	0.35342188900562205	500	50
401	CHEMBL3738	1.0	200	25
402	CHEMBL4114	0.8412827893489435	200	45
403	CHEMBL2111374	0.9480664951554352	200	50
404	CHEMBL2366408	0.8526189033465844	500	25
405	CHEMBL3176	0.9158291373601278	200	25
406	CHEMBL5189	0.8664300286851198	1000	25
407	CHEMBL2721	0.8474548297082702	200	75
408	CHEMBL4391	0.8744126981039011	200	25
409	CHEMBL2135	0.9786159403274336	200	25
410	CHEMBL290	0.8053811974474083	500	75
411	CHEMBL2649	0.472101597279233	1000	25
412	CHEMBL3456	0.9287674833092828	500	25
413	CHEMBL5463	0.9884433277428106	200	25
414	CHEMBL1293311	0.35051722450583983	200	25
415	CHEMBL2446	1.0	200	25
416	CHEMBL1764946	0.8049597804261573	200	45
417	CHEMBL4769	0.8786574962492697	500	75
418	CHEMBL3357	0.4668775607527424	1000	50
419	CHEMBL1075214	0.8914730432728	1000	100
420	CHEMBL1938211	0.7819434724488875	200	45
421	CHEMBL4101	0.7154414642592344	200	25
422	CHEMBL2366461	0.8652542771193403	200	25
423	CHEMBL2964	0.4672838974012813	200	50
424	CHEMBL3351190	0.9352259673517624	200	25
425	CHEMBL2424	0.9210821833437342	200	25
426	CHEMBL4223	0.3890129884218287	200	25
427	CHEMBL1795168	0.7127588638233685	200	75
428	CHEMBL4937	0.6348666477721021	200	25
429	CHEMBL2366481	0.8148569813885904	200	25
430	CHEMBL1886	0.9574426882054371	200	25
431	CHEMBL5503	0.8675963023856357	500	25
432	CHEMBL3559643	0.985656036108024	200	25
433	CHEMBL3313832	0.8638402600568407	500	25
434	CHEMBL5600	0.7933233311963097	200	100
435	CHEMBL1293312	0.044232586846469135	500	25
436	CHEMBL2659	0.9741212098009624	200	25
437	CHEMBL4973	0.8107897663274993	200	25
438	CHEMBL1293244	0.688571816722341	1000	100
439	CHEMBL3190	0.9538606947717532	200	25
440	CHEMBL3166	0.6930628293872287	200	45
441	CHEMBL2605	0.8464842978054898	200	75
442	CHEMBL3559681	0.9336316028540222	200	45
443	CHEMBL4578	0.5455363014409256	200	50
444	CHEMBL1741208	0.2749811653934739	500	50
445	CHEMBL3243910	1.0	200	25
446	CHEMBL1806	0.5846616681985431	200	45
447	CHEMBL4802	0.8131909520188998	500	25
448	CHEMBL2023	0.9241534911265832	200	75
449	CHEMBL3392	0.8152915610403655	1000	45
450	CHEMBL2094139	0.9032225597887344	200	25
451	CHEMBL4014	0.5247761014303357	1000	25
452	CHEMBL1744522	0.8904656630571987	200	25
453	CHEMBL3399	0.7898906196179243	200	25
454	CHEMBL3981	0.4290946627236125	1000	45
455	CHEMBL4503	0.9681154767708486	200	25
456	CHEMBL4909	0.9497649723727429	200	25
457	CHEMBL1961783	0.940967596503694	200	25
458	CHEMBL2129	0.9192129883078666	200	25
459	CHEMBL2046259	0.9769721699481876	200	25
460	CHEMBL3108638	0.9518688036483078	200	25
461	CHEMBL4631	0.84988329368691	200	25
462	CHEMBL2111421	0.8709231147276346	200	25
463	CHEMBL3621	0.9626878877947852	200	50
464	CHEMBL3638335	1.0	200	25
465	CHEMBL5868	0.6762524680281897	500	50
466	CHEMBL3252	0.8094347741161763	500	45
467	CHEMBL4187	0.7492547223667066	200	25
468	CHEMBL5533	0.833415022879042	500	45
469	CHEMBL5649	0.9242659944833927	200	25
470	CHEMBL4900	0.7695416053144405	200	75
471	CHEMBL5035	0.9008786805756096	500	25
472	CHEMBL402	0.9050124435593764	500	45
473	CHEMBL1615381	0.9084317853738224	200	25
474	CHEMBL1938210	0.8186197610397447	500	25
475	CHEMBL2458	0.8285166077710244	200	100
476	CHEMBL2569	0.9885061203156784	200	25
477	CHEMBL6005	0.7058635602847002	200	45
478	CHEMBL2634	0.5336443087937952	500	25
479	CHEMBL2514	0.9613571991077896	200	25
480	CHEMBL2528	0.9770506672551962	200	50
481	CHEMBL1255165	1.0	200	25
482	CHEMBL5031	0.9109034996859968	500	25
483	CHEMBL2007628	0.44860582479786604	500	25
484	CHEMBL5107	0.95129028659708	200	25
485	CHEMBL4877	0.9730671348523238	200	25
486	CHEMBL3108640	0.8353738901978642	500	50
487	CHEMBL4818	0.9541013345103924	200	25
488	CHEMBL317	0.8238992238254624	200	25
489	CHEMBL4403	0.9770506672551962	500	25
490	CHEMBL5255	0.9348580331855494	1000	25
491	CHEMBL1615387	0.09984837358740917	200	75
492	CHEMBL2095190	0.9030796142851624	500	25
493	CHEMBL2111407	0.8704548516352227	200	45
494	CHEMBL4092	0.8791250807856095	200	25
495	CHEMBL1914272	0.9779166666666668	200	25
496	CHEMBL6113	0.8916349921800046	500	50
497	CHEMBL3813	0.9204515484659131	200	25
498	CHEMBL2111413	0.8634469575432069	500	25
499	CHEMBL2708	0.8019285678641281	1000	25
500	CHEMBL5500	0.8029133923149896	1000	75
501	CHEMBL3761	0.965631323454144	200	25
502	CHEMBL4454	0.4240910614051449	200	25
503	CHEMBL3883316	0.8299643570275512	200	75
504	CHEMBL4525	0.6339210609847407	1000	25
505	CHEMBL1075315	0.8503397545291065	200	45
506	CHEMBL2885	0.5857525232310404	200	25
507	CHEMBL3565	0.9885614885540096	200	25
508	CHEMBL3638337	1.0	200	25
509	CHEMBL2872	0.6563555655119481	200	25
510	CHEMBL2647	0.9542459542160382	200	25
511	CHEMBL3548	0.9807392228230128	200	75
512	CHEMBL3429	0.883067732827566	200	50
513	CHEMBL6191	0.2527271250565321	1000	50
514	CHEMBL3313836	1.0	200	25
515	CHEMBL3137262	0.9560540770735352	200	25
516	CHEMBL263	0.9166014227540444	500	25
517	CHEMBL3430888	0.9674925885195254	200	25
518	CHEMBL4360	0.977122977108019	200	25
519	CHEMBL2221341	0.9175953707245784	500	25
520	CHEMBL2250	0.4703708566315966	1000	100
521	CHEMBL2468	0.556355565511948	500	75
522	CHEMBL2309	1.0	200	25
523	CHEMBL4202	0.4034945022973705	200	50
524	CHEMBL5903	0.6750103035988604	200	25
525	CHEMBL2010636	0.9663718003179992	200	25
526	CHEMBL2034805	0.9514114399483556	200	25
527	CHEMBL2094126	0.8669234415738621	500	50
528	CHEMBL5043	0.8074664806404762	500	50
529	CHEMBL2443	0.18624173212648346	200	25
530	CHEMBL2535	0.9311803611909282	200	25
531	CHEMBL2552	0.8861480600583154	200	25
532	CHEMBL4497	0.8259614551961911	200	50
533	CHEMBL4208	0.8784514938382463	1000	25
534	CHEMBL2052036	0.9543796067219124	500	45
535	CHEMBL2321630	0.938282324536648	500	45
536	CHEMBL2010631	0.673024289397156	500	25
537	CHEMBL1275212	1.0	200	25
538	CHEMBL3863	0.6752012961066248	200	25
539	CHEMBL2283	0.9264819404427216	200	25
540	CHEMBL1987	0.9079397823785472	200	25
541	CHEMBL2857	0.8744809480009789	500	75
542	CHEMBL1764940	0.9287968343463592	200	25
543	CHEMBL323	0.8663633114194699	200	100
544	CHEMBL4773	0.9886106757216752	200	25
545	CHEMBL2810	0.9103537999254794	200	25
546	CHEMBL1628468	0.961703270862073	200	25
547	CHEMBL1275216	0.9619540283206937	500	25
548	CHEMBL1741163	0.4252435224434631	200	25
549	CHEMBL1770034	0.653543509189432	500	50
550	CHEMBL3337	0.959257649452176	200	25
551	CHEMBL1293302	0.3989470023772207	500	25
552	CHEMBL1907588	0.7519647529390775	500	45
553	CHEMBL3721308	1.0	200	25
554	CHEMBL3433	0.8620565424902727	500	45
555	CHEMBL2888	0.934222436682464	200	75
556	CHEMBL5014	0.4392287925229525	200	50
557	CHEMBL3775	0.6252928932107888	1000	25
558	CHEMBL4037	0.7345996454618611	1000	75
559	CHEMBL2319	0.8643826893290502	200	25
560	CHEMBL1929	0.8195998181487617	200	25
561	CHEMBL1770046	1.0	200	25
562	CHEMBL4527	0.4943079151295954	1000	75
563	CHEMBL5337	0.8342197928646395	200	50
564	CHEMBL2331047	0.9474936651961732	200	25
565	CHEMBL5573	0.2564437962473799	500	100
566	CHEMBL5299	0.9570253071392048	200	25
567	CHEMBL1837	0.9290467886254674	200	25
568	CHEMBL5844	0.9904534033733292	200	25
569	CHEMBL3038477	0.97910888409976	200	25
570	CHEMBL2052031	0.8258066477808251	200	75
571	CHEMBL1293287	0.4124047309165811	200	75
572	CHEMBL5951	0.9690175465443562	200	45
573	CHEMBL2689	0.7961047198699799	200	45
574	CHEMBL3085	0.8538940905694524	500	25
575	CHEMBL3338	0.8495515801082041	200	25
576	CHEMBL4898	0.5669822257453496	200	25
577	CHEMBL4036	0.7355634092028746	500	75
578	CHEMBL5785	0.5072989025558177	500	50
579	CHEMBL257	0.9702022812082016	500	45
580	CHEMBL2526	0.9917516612761794	200	25
581	CHEMBL5419	0.8768624178130542	200	100
582	CHEMBL1795091	0.2821826618298556	200	25
583	CHEMBL5497	1.0	200	25
584	CHEMBL5938	0.8125048843440474	200	25
585	CHEMBL6157	0.6064907161916613	200	45
586	CHEMBL1918	0.8939239200083037	200	45
587	CHEMBL3935	0.2826689097512027	1000	75
588	CHEMBL2007629	0.19568607025442605	1000	45
589	CHEMBL4556	0.9276699811051384	200	25
590	CHEMBL2125	0.9385838791634692	200	25
591	CHEMBL3758064	0.9904827856717728	200	25
592	CHEMBL1293229	0.4955317189229481	200	25
593	CHEMBL2063	0.9791650222876609	200	25
594	CHEMBL1075269	1.0	500	25
595	CHEMBL1275221	0.9571288996784316	1000	25
596	CHEMBL2480	0.9038644458193008	200	25
597	CHEMBL5028	0.962040669438785	200	100
598	CHEMBL3980	0.8556414179629372	1000	45
599	CHEMBL2094127	0.8190155045970021	200	75
600	CHEMBL6144	0.7300583324373042	200	25
601	CHEMBL5805	0.9512975669881348	200	25
602	CHEMBL5185	0.9822905864053568	200	25
603	CHEMBL1926488	0.91373658159095	500	45
604	CHEMBL5695	0.8766192498467834	1000	100
605	CHEMBL401	0.840050605031758	200	25
606	CHEMBL1908385	0.7803896026478574	200	25
607	CHEMBL2360	0.8519963819271019	500	45
608	CHEMBL4730	0.9423926670480628	1000	45
609	CHEMBL1935	0.9608558201434316	200	100
610	CHEMBL2128	0.8188727714048808	1000	75
611	CHEMBL3056	0.8652996974525037	200	25
612	CHEMBL1795186	0.8688757553085956	200	45
613	CHEMBL2164	0.7216526645589786	200	45
614	CHEMBL5575	0.953886746688292	200	25
615	CHEMBL4892	0.846812622846395	200	25
616	CHEMBL3117	0.9216073429117564	200	25
617	CHEMBL3106	0.8825563462917495	500	50
618	CHEMBL3160	0.926572870903725	500	45
619	CHEMBL3385	0.7747448448437191	200	25
620	CHEMBL2096680	0.8178275027992029	200	50
621	CHEMBL329	0.9619885995569166	200	100
622	CHEMBL5412	0.9266198163085428	500	25
623	CHEMBL5464	0.823274871869549	200	25
624	CHEMBL5445	0.888663194205266	500	45
625	CHEMBL3637	0.9233820245322034	200	25
626	CHEMBL4244	1.0	200	25
627	CHEMBL5568	0.7011956126342629	500	25
628	CHEMBL1795139	0.8862880489824654	500	100
629	CHEMBL2321614	0.8763814332839497	200	50
630	CHEMBL5399	1.0	200	25
631	CHEMBL2111288	0.9459273624467459	500	25
632	CHEMBL1169596	0.9811193882615352	200	25
633	CHEMBL5661	0.9836885859236754	200	25
634	CHEMBL4267	0.7673618119561858	200	75
635	CHEMBL3961	0.7934794309999806	200	45
636	CHEMBL5952	0.9586933751412972	200	75
637	CHEMBL1808	0.9351580711033524	1000	50
638	CHEMBL4601	0.7338636945074428	200	25
639	CHEMBL3832645	1.0	200	45
640	CHEMBL2363017	1.0	200	25
641	CHEMBL4674	0.8970208914125626	200	25
642	CHEMBL1741201	0.7808402293444082	200	45
643	CHEMBL4317	0.9084635539661056	200	25
644	CHEMBL5921	0.9459961493634744	1000	45
645	CHEMBL3667	0.9594880733045256	200	25
646	CHEMBL3114	0.9234381423467886	1000	25
647	CHEMBL5524	0.8229099183539	200	75
648	CHEMBL1671613	0.9543751157146068	200	75
649	CHEMBL1781	0.8931642506028211	200	75
650	CHEMBL3740	0.9636135684768172	500	45
651	CHEMBL3623	0.7944331894742963	500	100
652	CHEMBL3784	0.6982028655188623	500	25
653	CHEMBL1075152	0.9846861764605658	500	50
654	CHEMBL6056	1.0	200	25
655	CHEMBL2186	0.7937415506432413	500	25
656	CHEMBL1293289	0.8579565523259294	500	100
657	CHEMBL2079849	0.9142145775499412	200	25
658	CHEMBL330	0.9496387271820068	1000	45
659	CHEMBL5406	0.8735199124230035	200	25
660	CHEMBL4033	0.9824917868508031	200	25
661	CHEMBL5366	0.8105031665869621	500	45
662	CHEMBL1873	0.8440436078792691	200	45
663	CHEMBL5517	0.9837770040206962	200	25
664	CHEMBL5850	0.9132310196322504	1000	45
665	CHEMBL2095167	0.9023005020636592	500	25
666	CHEMBL1293286	0.3723402588873357	200	25
667	CHEMBL1075280	0.9286868162294336	200	25
668	CHEMBL1293304	0.03559867626409188	500	25
669	CHEMBL2095198	0.9079536937988154	500	25
670	CHEMBL5158	0.970810885096364	200	25
671	CHEMBL2176859	0.9737395345926388	200	25
672	CHEMBL291	0.8961674296729976	200	75
673	CHEMBL2938	0.9073892718362224	200	25
674	CHEMBL4330	0.9685369556176504	200	25
675	CHEMBL2361	0.8381903978016301	500	75
676	CHEMBL3714531	0.9928407398994356	200	25
677	CHEMBL5200	0.9410952928887444	500	25
678	CHEMBL3023	0.9006376702283259	200	100
679	CHEMBL2095172	0.8497958933232905	200	25
680	CHEMBL2577	0.9919086773321436	200	25
681	CHEMBL3430885	0.9437751658956992	200	25
682	CHEMBL1803	0.9776405796929885	1000	25
683	CHEMBL2095197	0.8681839682187811	200	25
684	CHEMBL1861	0.9838366621959476	200	25
685	CHEMBL5480	0.8702959056164066	1000	75
686	CHEMBL2096980	0.8755540532312738	1000	25
687	CHEMBL3478	0.9509898887677524	500	25
688	CHEMBL3616354	0.8701463375945684	200	75
689	CHEMBL1909484	0.482910335639978	500	25
690	CHEMBL3438	0.8465381955665864	200	25
691	CHEMBL4977	0.8751703191203319	200	100
692	CHEMBL5879	0.9158172853188996	200	25
693	CHEMBL4150	0.7467101878168435	200	25
694	CHEMBL5335	0.9919277119553844	500	75
695	CHEMBL2664	0.8864188887546309	1000	75
696	CHEMBL1785	0.9110212311042484	200	100
697	CHEMBL4567	0.9510441811548708	1000	50
698	CHEMBL2390810	0.8896715448326871	500	100
699	CHEMBL3251	0.3038764245772964	500	25
700	CHEMBL3272	0.7652470640130692	200	50
701	CHEMBL2095202	0.3630157744220652	200	50
702	CHEMBL2181	0.9508555385005708	1000	25
703	CHEMBL5973	0.7317213140927766	200	100
704	CHEMBL3883328	0.9838913999259667	200	25
705	CHEMBL2978	0.9193201805367786	500	75
706	CHEMBL614865	0.9114360075225102	200	45
707	CHEMBL4237	0.7915619225744589	500	25
708	CHEMBL3132741	0.9687356304817504	500	50
709	CHEMBL3055	0.609856067341859	1000	50
710	CHEMBL1293239	0.6444966397954897	1000	100
711	CHEMBL3263	0.9368277800482522	200	45
712	CHEMBL2107838	0.9919543280960632	200	25
713	CHEMBL3455	0.8899348006947909	200	25
714	CHEMBL3198	0.8228699727143363	500	75
715	CHEMBL1787	0.9697231524700732	200	45
716	CHEMBL3906	0.7416939782469884	200	25
717	CHEMBL3902	0.9713843070385676	200	25
718	CHEMBL1293269	0.6225003216348379	1000	50
719	CHEMBL3060	0.8389731156074713	500	25
720	CHEMBL2065	0.8846084597823278	1000	45
721	CHEMBL1628481	0.8699491188877715	200	25
722	CHEMBL3714704	1.0	200	25
723	CHEMBL3721	0.4933287637314028	1000	75
724	CHEMBL5769	0.9044380431225812	500	50
725	CHEMBL307	0.9929072481389734	200	25
726	CHEMBL5678	0.902721868743068	200	25
727	CHEMBL2188	0.9740402509292037	200	25
728	CHEMBL4225	0.6613737355896423	500	25
729	CHEMBL3616	0.9311480220385758	500	25
730	CHEMBL4444	0.9292202250485296	200	50
731	CHEMBL4894	0.9919627253681776	1000	25
732	CHEMBL3425388	0.9854704323447284	200	25
733	CHEMBL2411	0.92732532009052	200	25
734	CHEMBL3753	0.8882760701558512	500	75
735	CHEMBL2189162	0.9602763957150314	200	25
736	CHEMBL4718	0.7920764859342734	200	25
737	CHEMBL3250	0.95167387380902	200	50
738	CHEMBL4355	0.6980540334408907	1000	45
739	CHEMBL4781	0.9488602228412744	200	45
740	CHEMBL1795180	0.916606795503121	200	25
741	CHEMBL5939	0.7904973855190065	1000	25
742	CHEMBL3898	0.9849109011550858	200	25
743	CHEMBL2854	0.9540332098040859	200	100
744	CHEMBL1882	0.9849109011550858	200	25
745	CHEMBL1250375	0.9503643594029524	1000	25
746	CHEMBL1163116	0.8812522603269223	200	50
747	CHEMBL2095183	0.0	200	45
748	CHEMBL2163176	0.9328764624498128	200	50
749	CHEMBL3638334	0.9174756842522064	200	25
750	CHEMBL4791	0.9035571257746374	1000	100
751	CHEMBL4896	0.9585565644569451	200	25
752	CHEMBL4530	0.9026007803980156	1000	75
753	CHEMBL3774295	0.874222275200189	200	100
754	CHEMBL2343	0.9471848761684084	200	25
755	CHEMBL2146297	0.5732981160125479	200	45
756	CHEMBL1287623	0.9166764982227882	200	100
757	CHEMBL3998	0.8451432075777794	200	25
758	CHEMBL5122	0.652032997496514	200	45
759	CHEMBL4617	0.8595411215608957	1000	25
760	CHEMBL5662	0.949518238017946	1000	45
761	CHEMBL3921	0.9177232666518264	1000	50
762	CHEMBL2111377	0.952863556422494	200	25
763	CHEMBL6069	0.9192341439857012	200	45
764	CHEMBL2318	0.843334306387788	500	50
765	CHEMBL3562165	0.985909924425782	200	25
766	CHEMBL5767	0.9139330545757944	1000	25
767	CHEMBL5306	0.986637251403628	200	25
768	CHEMBL5852	0.9333188051392096	200	100
769	CHEMBL3430907	0.9571204570558942	1000	25
770	CHEMBL1681611	1.0	200	25
771	CHEMBL1641350	0.9866520206541541	200	25
772	CHEMBL4800	0.9733040413083084	500	25
773	CHEMBL4464	0.9341391125616652	200	75
774	CHEMBL2758	0.5146582524162296	200	25
775	CHEMBL2157	0.40609641106038463	1000	45
776	CHEMBL5221	0.7957420313499145	1000	25
777	CHEMBL4767	0.979614245824607	200	25
778	CHEMBL1169599	1.0	500	45
779	CHEMBL5558	0.9644265677881888	500	45
780	CHEMBL4408	0.9788866755113584	200	25
781	CHEMBL2490	0.9654622251704528	1000	25
782	CHEMBL2474	0.8886247599581176	1000	50
783	CHEMBL5319	0.6259248166517408	500	45
784	CHEMBL5966	0.8890863171793152	200	100
785	CHEMBL1741200	0.5172832144863853	500	25
786	CHEMBL2749	0.8873055340342555	500	25
787	CHEMBL3305	0.914169340165392	200	25
788	CHEMBL4566	0.9083584961711744	200	25
789	CHEMBL2366512	0.9278694262323146	200	75
790	CHEMBL4145	0.8495462758260021	500	50
791	CHEMBL2593	0.9296361560473232	200	45
792	CHEMBL2787	0.854865659327794	200	25
793	CHEMBL1741161	0.40943452754722703	200	45
794	CHEMBL3038471	0.9652290214996124	200	25
795	CHEMBL3349	0.980391707390498	200	25
796	CHEMBL2886	0.9733679318419836	200	25
797	CHEMBL2919	0.8845476051665628	200	50
798	CHEMBL3933	0.9937180280579396	200	25
799	CHEMBL1944	0.933687127751826	500	45
800	CHEMBL1641358	0.9929829733517558	200	25
801	CHEMBL2889	0.5595300790227716	500	50
802	CHEMBL1287628	0.8139358797596177	500	100
803	CHEMBL5024	0.9392818363167472	200	25
804	CHEMBL3746	0.8052736982518486	500	50
805	CHEMBL281	0.9823399313151576	1000	25
806	CHEMBL5525	0.9270119135201128	200	25
807	CHEMBL5401	0.8022729803278205	200	50
808	CHEMBL3638350	0.99298956298171	200	45
809	CHEMBL1075317	0.962791913804266	200	25
810	CHEMBL3712907	0.8701157031007535	200	45
811	CHEMBL1835	0.736541924419408	500	50
812	CHEMBL3313	1.0	200	25
813	CHEMBL3259470	0.9867142327623509	200	25
814	CHEMBL2253	1.0	1000	50
815	CHEMBL2069161	0.947111950479593	200	50
816	CHEMBL3655	0.9206399355592156	200	45
817	CHEMBL5262	0.981035785263224	200	25
818	CHEMBL3402	0.603189330708665	500	45
819	CHEMBL2027	0.9444902022407848	200	45
820	CHEMBL5720	0.8948647680998171	200	25
821	CHEMBL2252	0.9255602289391918	1000	25
822	CHEMBL2563	0.8713042602981466	200	50
823	CHEMBL1795194	0.4385504158011386	200	100
824	CHEMBL4338	0.9744658784987028	200	25
825	CHEMBL2046264	0.9937374938444324	200	25
826	CHEMBL2499	0.9731883449310562	500	25
827	CHEMBL2095174	0.4085241949221635	200	100
828	CHEMBL320	0.9327246617972952	200	25
829	CHEMBL6101	0.225152205844814	200	25
830	CHEMBL3780	0.9649915850275322	200	25
831	CHEMBL4086	0.9548861277682741	200	25
832	CHEMBL3832644	0.9937436866561092	200	25
833	CHEMBL1904	0.9073072147702292	500	100
834	CHEMBL2083	0.8101526737263294	200	100
835	CHEMBL5261	0.7252749895140715	500	75
836	CHEMBL5285	0.8629619368472158	1000	25
837	CHEMBL1822	0.9571337764838967	500	45
838	CHEMBL4421	0.9712408079257028	200	25
839	CHEMBL2447	0.987499479816174	200	25
840	CHEMBL3897	0.9158133996234088	200	25
841	CHEMBL1907	0.8829719405160574	200	75
842	CHEMBL4270	0.9316698047611732	200	25
843	CHEMBL6084	0.7755925211741619	1000	50
844	CHEMBL5451	0.9109912079336826	200	100
845	CHEMBL3905	0.5853085348091496	200	50
846	CHEMBL2321613	0.9747507299742628	200	25
847	CHEMBL3868	0.9321689892257826	500	25
848	CHEMBL1949	0.9295283380622422	500	45
849	CHEMBL5131	0.803829333427711	200	25
850	CHEMBL2111363	0.9458969950471504	1000	45
851	CHEMBL3459	0.7315193294727937	1000	100
852	CHEMBL1795126	0.9822428503173228	200	25
853	CHEMBL2145	0.939324542605762	200	25
854	CHEMBL1907604	0.8767425869299391	200	75
855	CHEMBL3119	0.9691506581177524	200	25
856	CHEMBL4468	0.9369127850718888	500	45
857	CHEMBL5631	0.8964670997014178	200	75
858	CHEMBL3476	0.862375454211635	500	45
859	CHEMBL4376	0.7895167392010877	200	50
860	CHEMBL2716	0.7995824475645495	500	100
861	CHEMBL1667665	0.99377806908406	200	25
862	CHEMBL5963	0.9132855160105502	200	50
863	CHEMBL4161	0.8639003620979085	1000	50
864	CHEMBL2096912	0.926281506425306	200	25
865	CHEMBL2008	0.9648089883361304	500	50
866	CHEMBL2391	0.8983809963677334	500	25
867	CHEMBL3771	0.9332102618068832	200	50
868	CHEMBL1681620	0.9717082033582892	200	100
869	CHEMBL4465	0.9340674435408972	200	100
870	CHEMBL4660	0.9254918634743428	1000	25
871	CHEMBL3038506	0.8841280559575763	200	45
872	CHEMBL5736	0.9937833761251262	200	25
873	CHEMBL3038489	0.970333158770348	200	25
874	CHEMBL3368	0.9529540142205324	200	45
875	CHEMBL3403	0.8747364508699349	200	45
876	CHEMBL3411	0.3217752289101625	200	45
877	CHEMBL3314	0.8368827427636527	200	25
878	CHEMBL6120	0.965234844938084	200	45
879	CHEMBL2085	0.7688915001675035	200	25
880	CHEMBL2055	0.9701115778173376	200	25
881	CHEMBL3614	0.8637053994383311	200	50
882	CHEMBL5293	0.9598260779004316	200	100
883	CHEMBL5701	0.7209728582376501	200	25
884	CHEMBL2725	0.8945030427828069	1000	25
885	CHEMBL1907590	0.9311221109467492	500	100
886	CHEMBL1075323	0.9435803365997684	1000	25
887	CHEMBL2095189	0.8302769709939136	1000	25
888	CHEMBL1782	0.9264360534591706	200	50
889	CHEMBL3832642	0.9291030869250306	200	50
890	CHEMBL3038499	0.9648017493588432	200	25
891	CHEMBL5704	0.9881915101690469	200	25
892	CHEMBL1293256	0.4786714897791166	500	25
893	CHEMBL3238	0.7121688735562732	1000	75
894	CHEMBL3831283	0.9943927963353136	200	25
895	CHEMBL1255164	0.9503342000409616	200	25
896	CHEMBL4027	0.925929214802074	200	45
897	CHEMBL2123	0.9050470247418944	500	50
898	CHEMBL4878	0.9440370062474064	200	25
899	CHEMBL5530	0.6601778996812229	1000	25
900	CHEMBL1741203	0.6412133723848327	200	25
901	CHEMBL1907592	0.9439788885587348	500	100
902	CHEMBL2488	0.9603466033137336	200	25
903	CHEMBL4029	0.9331558611848332	200	75
904	CHEMBL4383	0.9794343566772588	200	25
905	CHEMBL1907603	0.9198926609405854	1000	45
906	CHEMBL4919	0.9161549284966372	200	25
907	CHEMBL3085613	0.7991520371769796	500	25
908	CHEMBL3308976	0.98527874994403	200	25
909	CHEMBL3081	0.8858345261411822	200	50
910	CHEMBL2461	0.9519114070947916	200	25
911	CHEMBL4430	0.9294855446544456	200	50
912	CHEMBL2016430	0.9944154950963332	500	25
913	CHEMBL6166	0.7642523374842319	1000	25
914	CHEMBL3891	0.8995494404314224	1000	75
915	CHEMBL4132	0.9095411646608752	500	25
916	CHEMBL2231	0.9515210567122376	200	25
917	CHEMBL2096911	0.8001128367769779	200	75
918	CHEMBL2397	0.9635159033408895	200	45
919	CHEMBL1293249	0.4666860857039705	200	75
920	CHEMBL3508	0.966490036349178	500	45
921	CHEMBL2336	0.9513208071482177	200	50
922	CHEMBL5328	0.8114670024216508	200	45
923	CHEMBL4696	0.5226793378380932	500	75
924	CHEMBL4699	0.9119191355967832	200	25
925	CHEMBL5582	0.9408612015645548	200	25
926	CHEMBL5493	0.912203968675426	200	25
927	CHEMBL1919	0.984523528166378	200	45
928	CHEMBL2693	0.8486960822154049	200	75
929	CHEMBL3762	0.8170123060163185	200	45
930	CHEMBL5689	0.9752916834538308	200	25
931	CHEMBL3374	0.956812246754667	200	50
932	CHEMBL3100	0.9642154343300074	200	75
933	CHEMBL2003	0.9740836350140971	500	25
934	CHEMBL3268	0.8885452839252505	500	50
935	CHEMBL3234	0.7614469813018789	1000	50
936	CHEMBL2706	0.964221143576329	200	25
937	CHEMBL2037	0.9953065230366386	200	25
938	CHEMBL2828	0.770294235077787	500	25
939	CHEMBL4816	0.8890236135930039	200	25
940	CHEMBL4081	0.9646384251317096	500	100
941	CHEMBL3180	0.8156203768739638	200	45
942	CHEMBL3004	0.7742583554442884	200	100
943	CHEMBL5545	0.9603213677281848	200	100
944	CHEMBL2366456	0.7675826437682292	200	100
945	CHEMBL5062	0.9028444056029402	1000	25
946	CHEMBL4835	0.8374661468752773	200	75
947	CHEMBL1250413	0.38037584689413495	1000	25
948	CHEMBL4899	0.8940610966953059	500	50
949	CHEMBL1287620	0.3063007832662153	500	25
950	CHEMBL3310	0.9052141895090432	500	45
951	CHEMBL3544	0.7095588909197279	1000	25
952	CHEMBL4062	0.9765800489579548	200	50
953	CHEMBL1293263	0.7986347084578342	500	25
954	CHEMBL4903	0.5739609889782955	500	100
955	CHEMBL3788	0.7504110413913143	200	50
956	CHEMBL4687	0.9581698475395098	200	75
957	CHEMBL3638338	1.0	200	25
958	CHEMBL5282	0.7342302187505806	1000	25
959	CHEMBL4394	0.9379136663620656	200	100
960	CHEMBL1841	0.4954472299234049	1000	25
961	CHEMBL1075284	0.9581952777991946	500	45
962	CHEMBL5800	0.7322266834917889	200	50
963	CHEMBL3038474	0.9810895137163254	200	25
964	CHEMBL3514	0.9029779147722194	500	75
965	CHEMBL1793	0.4506965722566069	200	75
966	CHEMBL2439	0.8866640289451503	1000	100
967	CHEMBL5141	0.9724747318336388	200	50
968	CHEMBL241	0.7792785042043991	500	45
969	CHEMBL1255150	0.9675082711763342	200	25
970	CHEMBL2096987	0.9693113379437924	200	25
971	CHEMBL3038488	0.9349512456374622	500	25
972	CHEMBL4921	0.944052822514966	200	50
973	CHEMBL2803	0.8472622130339131	500	45
974	CHEMBL3819	0.9509519872209508	500	25
975	CHEMBL1741221	0.2883902184614079	1000	25
976	CHEMBL6137	0.8279679547566543	200	50
977	CHEMBL5387	0.8961504424267626	200	45
978	CHEMBL3360	0.9409629902439504	500	45
979	CHEMBL2575	0.9404040562910458	1000	25
980	CHEMBL2830	0.891609657622077	500	45
981	CHEMBL2821	0.7776934607337966	500	50
982	CHEMBL4016	0.8131432942880541	1000	75
983	CHEMBL4329	0.9642691363173718	500	25
984	CHEMBL2756	0.8345108811900033	200	100
985	CHEMBL3832641	0.921189187262912	200	25
986	CHEMBL4652	0.995969894621362	200	25
987	CHEMBL2169736	0.7286514264248078	1000	25
988	CHEMBL5936	0.9865391972895968	200	50
989	CHEMBL4774	0.917596673096464	200	25
990	CHEMBL5103	0.9227494711293194	500	25
991	CHEMBL2095164	0.9154720924830564	200	50
992	CHEMBL2304402	0.9479333831239553	200	25
993	CHEMBL1255126	0.8400934045304723	200	75
994	CHEMBL3807	0.7324406019935064	200	100
995	CHEMBL3201	0.3739948051327844	200	45
996	CHEMBL2095226	0.9012080169902608	1000	45
997	CHEMBL3590	0.9824072002189274	200	25
998	CHEMBL4761	0.9343277257248679	200	50
999	CHEMBL3361	0.9247182443599656	500	25
1000	CHEMBL4714	0.9360248799296524	1000	25
1001	CHEMBL2189110	0.9190663237955092	200	50
1002	CHEMBL4828	0.9443764810675488	1000	25
1003	CHEMBL4073	0.912861472268706	200	100
1004	CHEMBL3009	0.8675713168737221	1000	45
1005	CHEMBL2850	0.7516214498040059	200	50
1006	CHEMBL4140	0.9179710561112157	1000	25
1007	CHEMBL4461	0.9200837652855948	500	45
1008	CHEMBL5260	0.874775710380861	500	25
1009	CHEMBL3582	0.8557894877635774	200	75
1010	CHEMBL4358	0.8385397579831444	500	100
1011	CHEMBL3037	0.8946246981527377	500	45
1012	CHEMBL3996	0.9570522149735654	200	25
1013	CHEMBL2329	0.9836826971233874	500	25
1014	CHEMBL2288	0.6899155949342057	1000	45
1015	CHEMBL2111416	0.9653516598768336	200	50
1016	CHEMBL278	0.9785489788370376	500	45
1017	CHEMBL3589	0.9125798748722784	500	45
1018	CHEMBL4188	0.9399741877898368	500	75
1019	CHEMBL4683	0.8515986637766122	200	50
1020	CHEMBL1075101	0.9912975730384412	200	25
1021	CHEMBL2146303	0.7178312509513816	500	25
1022	CHEMBL1955	0.6692140078516582	200	50
1023	CHEMBL2265	0.8117481547662949	500	45
1024	CHEMBL2734	0.9373758106356944	200	25
1025	CHEMBL2096675	0.942304838935602	200	45
1026	CHEMBL4218	0.302384992574495	500	25
1027	CHEMBL4471	0.7896022989634716	200	50
1028	CHEMBL1293243	0.5648451637693717	200	25
1029	CHEMBL2096666	0.8511639193450001	200	45
1030	CHEMBL3151	0.3872900972674924	200	25
1031	CHEMBL2489	0.9837454685635348	500	75
1032	CHEMBL3766	0.9719467370400056	200	45
1033	CHEMBL3426	0.8767371753139205	500	100
1034	CHEMBL252	0.8754390713394523	500	25
1035	CHEMBL1856	0.9841420075699916	1000	45
1036	CHEMBL2366	0.4896678987801677	200	45
1037	CHEMBL5485	0.894486523626514	200	25
1038	CHEMBL2072	0.968263805067533	200	25
1039	CHEMBL3437	0.9113517170638749	200	25
1040	CHEMBL2146305	0.038225491343034	500	25
1041	CHEMBL2868	0.954714155598604	200	25
1042	CHEMBL3959	0.8295107274855011	1000	25
1043	CHEMBL2007624	0.450525135662576	500	25
1044	CHEMBL1850	0.8804459716794426	200	50
1045	CHEMBL3815	0.8848055670982949	500	25
1046	CHEMBL5011	0.8478606302972841	200	45
1047	CHEMBL1255149	0.9440740427429432	200	50
1048	CHEMBL6089	0.38978085404857343	200	50
1049	CHEMBL1293292	0.9805608497569956	200	25
1050	CHEMBL2611	0.9817778682875608	1000	45
1051	CHEMBL3530	0.9721942310835144	200	25
1052	CHEMBL4959	0.9925079382166512	200	25
1053	CHEMBL5247	0.9844959576365389	200	25
1054	CHEMBL3419	0.9262601720480742	500	100
1055	CHEMBL2029198	0.5338548333215501	500	25
1056	CHEMBL5469	0.50825458131677	500	25
1057	CHEMBL4779	0.8325958992400311	1000	75
1058	CHEMBL6145	0.976259064804838	500	75
1059	CHEMBL3969	0.8263576971697985	200	25
1060	CHEMBL4804	0.8203919978317563	200	75
1061	CHEMBL5719	0.934588619728094	200	25
1062	CHEMBL1961790	0.4510086501618563	1000	75
1063	CHEMBL1781862	0.9890456410940708	200	25
1064	CHEMBL3067	0.97381469935551	500	45
1065	CHEMBL5398	0.7385948963427181	1000	25
1066	CHEMBL3202	0.8347913908843069	500	50
1067	CHEMBL1997	0.9738364904011132	200	45
1068	CHEMBL3359	0.8862170630127405	200	25
1069	CHEMBL2617	0.9439186399921262	200	45
1070	CHEMBL5192	0.8300207891634972	500	45
1071	CHEMBL309	0.9069008806162476	200	45
1072	CHEMBL4803	0.7007832091896458	1000	25
1073	CHEMBL4596	0.8980909580113577	500	45
1074	CHEMBL2203	0.9769112044039964	1000	50
1075	CHEMBL1907587	0.9222315974793946	200	100
1076	CHEMBL1902	0.9019762706899218	200	50
1077	CHEMBL1075319	0.916477860965266	500	25
1078	CHEMBL1293319	0.31066098967575984	1000	25
1079	CHEMBL2216739	0.7848564668374094	500	25
1080	CHEMBL3802	0.9851464367974574	200	50
1081	CHEMBL3401	0.6478832353112554	200	25
1082	CHEMBL5776	0.8693084692802158	200	50
1083	CHEMBL2459	0.9047729295171422	200	25
1084	CHEMBL3691	0.8184949515327326	1000	75
1085	CHEMBL2146312	0.3101974260995532	1000	25
1086	CHEMBL1615382	0.3845455312858036	500	25
1087	CHEMBL5377	0.7628196927664325	200	25
1088	CHEMBL2730	0.9192317158683264	200	100
1089	CHEMBL315	0.7675906662245409	200	50
1090	CHEMBL1864	0.9531874440887638	1000	25
1091	CHEMBL4123	0.6960871967818205	500	45
1092	CHEMBL1795101	0.967074464360653	200	25
1093	CHEMBL1907593	0.8154387124431566	500	25
1094	CHEMBL2108	0.9962950012862934	200	25
1095	CHEMBL4234	0.9605952598135434	1000	25
1096	CHEMBL2096661	0.957665391394308	500	25
1097	CHEMBL1293266	0.3421123354045548	200	25
1098	CHEMBL1993	0.5960349612718052	200	25
1099	CHEMBL4079	0.8925756183077376	200	25
1100	CHEMBL3816	0.9494421783862788	200	50
1101	CHEMBL4482	0.8927712093756328	1000	50
1102	CHEMBL1075051	0.9257622446425268	200	45
1103	CHEMBL5339	0.9001365699190377	200	45
1104	CHEMBL2146296	0.4171824978902081	200	25
1105	CHEMBL3976	0.8345718825711096	500	25
1106	CHEMBL1853	0.922489774887809	500	50
1107	CHEMBL5457	0.9698806808871591	200	45
1108	CHEMBL2536	0.9660435850949504	500	25
1109	CHEMBL5203	0.965633495815326	1000	100
1110	CHEMBL1075140	0.978791074636457	200	25
1111	CHEMBL2373	0.9378590155207898	200	25
1112	CHEMBL5443	0.959202307535006	200	50
1113	CHEMBL5160	0.7457275831346402	200	25
1114	CHEMBL1907595	0.9140021739812478	1000	25
1115	CHEMBL2731	0.4382252895862774	200	45
1116	CHEMBL4653	0.9628220364832014	200	25
1117	CHEMBL6184	0.909730417214288	1000	50
1118	CHEMBL5804	0.6254028104065041	500	50
1119	CHEMBL3687	0.5769064359667274	1000	45
1120	CHEMBL2882	0.8658398132817287	200	45
1121	CHEMBL3392948	0.8473032029609568	500	25
1122	CHEMBL5331	0.8296240391381676	500	100
1123	CHEMBL3038482	0.8679045945042114	500	45
1124	CHEMBL3399910	0.9809453436618903	500	25
1125	CHEMBL3912	0.8701535894193585	200	45
1126	CHEMBL2778	0.9682965491855342	200	25
1127	CHEMBL1892	0.9678656032915308	200	25
1128	CHEMBL1293267	0.6034517060897284	500	25
1129	CHEMBL2304404	0.8479141008399653	1000	75
1130	CHEMBL2955	0.7477928081438668	500	45
1131	CHEMBL1293222	0.6420650095519572	500	25
1132	CHEMBL3879842	0.9870205293546892	200	25
1133	CHEMBL2000	0.8779992353353331	500	25
1134	CHEMBL1952	0.8749772304710562	1000	25
1135	CHEMBL3719	0.8990744783573522	200	50
1136	CHEMBL1798	0.9468693245767084	500	75
1137	CHEMBL1741164	0.6349924292483514	1000	75
1138	CHEMBL5543	0.8540834956096436	500	25
1139	CHEMBL5617	0.4475985621144156	200	25
1140	CHEMBL2094116	0.8976937147691885	500	50
1141	CHEMBL2782	0.8704658451736701	1000	45
1142	CHEMBL4780	0.8654627305992895	500	25
1143	CHEMBL2457	0.5027089428528853	200	25
1144	CHEMBL3038510	0.9716712141849582	200	25
1145	CHEMBL1849	0.868424926316458	200	75
1146	CHEMBL1917	0.9423915996720862	200	75
1147	CHEMBL6175	0.6037619485971348	200	25
1148	CHEMBL2095184	0.9742799493666696	200	75
1149	CHEMBL4336	0.9624893461334432	200	50
1150	CHEMBL1860	0.9398421205778276	500	50
1151	CHEMBL4600	0.93088229426059	200	100
1152	CHEMBL2567	1.0	200	25
1153	CHEMBL3247	0.9692857332485452	200	100
1154	CHEMBL4895	0.7650406672401616	500	100
1155	CHEMBL3025	0.8369842729043118	500	45
1156	CHEMBL4398	0.9169454105473382	1000	25
1157	CHEMBL4426	0.28584673978057873	200	25
1158	CHEMBL3474	0.8934104634478583	200	75
1159	CHEMBL2781	0.9428418210682376	1000	50
1160	CHEMBL4869	0.6883456729744741	500	50
1161	CHEMBL4506	0.7686083946893429	1000	45
1162	CHEMBL3836	0.8948643123059556	500	100
1163	CHEMBL2111367	0.9384567736804496	500	50
1164	CHEMBL6164	0.8900097976902227	500	50
1165	CHEMBL1741194	0.2707074301648497	500	25
1166	CHEMBL2345	0.8936139734848524	200	25
1167	CHEMBL1075145	0.9475897244701226	500	100
1168	CHEMBL5263	0.9676712759926356	1000	45
1169	CHEMBL5314	0.8839537473983082	200	45
1170	CHEMBL4489	0.9537711626984768	200	100
1171	CHEMBL5570	0.9851877370971164	500	25
1172	CHEMBL3157	0.9609258625982028	1000	45
1173	CHEMBL4666	0.7671631157254533	200	25
1174	CHEMBL5498	0.8956166353182752	500	25
1175	CHEMBL1804	0.9547847169976056	200	50
1176	CHEMBL3991	0.9624403523454992	200	45
1177	CHEMBL5932	0.8967314289048709	500	45
1178	CHEMBL2007	0.7836353722813926	200	25
1179	CHEMBL2002	0.9648939164275829	200	25
1180	CHEMBL1941	0.7941879963480932	1000	25
1181	CHEMBL5027	0.525127501843401	200	50
1182	CHEMBL4068	0.9415996502454516	1000	75
1183	CHEMBL3273	0.991371890927464	200	25
1184	CHEMBL5522	0.9241341658651112	200	25
1185	CHEMBL3831281	0.9941633414088326	200	45
1186	CHEMBL3529	0.9388282455427508	200	25
1187	CHEMBL5067	0.9264724737964496	200	50
1188	CHEMBL5979	0.6543130716238479	200	25
1189	CHEMBL4789	0.8078579138814144	200	100
1190	CHEMBL1907602	0.8537646601359479	500	25
1191	CHEMBL5747	0.7099058993629663	500	75
1192	CHEMBL2362982	0.5902298649898129	1000	25
1193	CHEMBL2331053	0.971410924793522	1000	45
1194	CHEMBL2096618	0.886780419417262	1000	45
1195	CHEMBL2285	0.8745220603295751	500	25
1196	CHEMBL2902	0.924290392615626	200	50
1197	CHEMBL5462	0.9774781411971392	200	45
1198	CHEMBL1293316	0.593694861808749	500	45
1199	CHEMBL1801	0.8773329171027292	200	50
1200	CHEMBL3776	0.965694230405476	500	25
1201	CHEMBL4080	0.9832982505718536	200	25
1202	CHEMBL3254	0.935175000497702	200	25
1203	CHEMBL2871	0.956008503417502	200	45
1204	CHEMBL265	0.8555879476633821	200	25
1205	CHEMBL3768	0.9564427622183806	1000	100
1206	CHEMBL5501	0.3765004044736111	200	25
1207	CHEMBL6154	0.9081780442580858	1000	50
1208	CHEMBL3332	0.981644436761455	200	25
1209	CHEMBL311	0.9397506245435172	200	75
1210	CHEMBL5508	0.941028640830425	200	45
1211	CHEMBL3464	0.8059057558423637	1000	45
1212	CHEMBL1293246	0.5140643372140219	200	25
1213	CHEMBL2414	0.93574775682451	200	100
1214	CHEMBL1900	0.90514437647033	200	25
1215	CHEMBL2095194	0.9764802440265186	200	75
1216	CHEMBL2219	0.6559082948986873	200	100
1217	CHEMBL4377	0.2181539804660121	200	50
1218	CHEMBL1968	0.9078470024274818	200	50
1219	CHEMBL3714130	0.9614649006566116	200	45
1220	CHEMBL3920	0.9187587361929486	500	25
1221	CHEMBL2095178	0.9682112116815204	200	25
1222	CHEMBL2146299	0.6409506617426071	1000	100
1223	CHEMBL4051	0.9371454884974442	1000	50
1224	CHEMBL2146310	0.4250238158384861	500	75
1225	CHEMBL4372	0.8178464113022313	1000	50
1226	CHEMBL6152	0.5142546571922058	500	50
1227	CHEMBL5669	0.9529197098630494	200	45
1228	CHEMBL2996	0.9219916717555154	1000	75
1229	CHEMBL3048	0.9031047293898596	200	50
1230	CHEMBL326	0.919534625114629	200	75
1231	CHEMBL5036	1.0	200	25
1232	CHEMBL3540	1.0	200	25
1233	CHEMBL5413	0.9801335457487788	500	25
1234	CHEMBL3797	0.2101514648303044	200	50
1235	CHEMBL1921666	0.9577312993727116	200	100
1236	CHEMBL3559	0.9131401784589018	200	25
1237	CHEMBL3038511	0.965279197806712	200	25
1238	CHEMBL3922	0.9401916102564222	200	45
1239	CHEMBL1293313	0.5862686959975023	200	25
1240	CHEMBL1995	0.962874072805292	1000	50
1241	CHEMBL4204	0.8583039390413258	200	45
1242	CHEMBL5491	0.9383903519152158	200	45
1243	CHEMBL3108645	0.5790972246164706	1000	45
1244	CHEMBL5697	0.8627981285898869	500	50
1245	CHEMBL2470	0.9282425371312609	500	25
1246	CHEMBL5007	0.40497680300690175	200	25
1247	CHEMBL4698	0.9885384332064706	200	25
1248	CHEMBL5471	0.9388540633412412	500	45
1249	CHEMBL4681	0.8886068402503516	500	45
1250	CHEMBL4111	0.9833512101287074	1000	25
1251	CHEMBL2094130	0.9125096990040452	200	45
1252	CHEMBL2016	0.9406751545002356	500	25
1253	CHEMBL3318	0.8146061696887875	500	75
1254	CHEMBL299	0.8943196162858491	1000	25
1255	CHEMBL2061	0.9091295128547257	200	25
1256	CHEMBL209	0.9603898029412103	200	100
1257	CHEMBL298	0.9696704921811856	1000	25
1258	CHEMBL2508	0.9815555821767789	500	25
1259	CHEMBL2094128	0.8589080170381829	200	25
1260	CHEMBL2107	0.9486982824413076	1000	45
1261	CHEMBL4191	0.9079456371891146	1000	25
1262	CHEMBL324	0.8661545695835772	500	25
1263	CHEMBL4793	0.9281067330262458	1000	100
1264	CHEMBL4618	0.9500321564576778	1000	45
1265	CHEMBL3942	0.9370510375924568	500	100
1266	CHEMBL4824	0.9910456648117372	200	25
1267	CHEMBL3778	0.8665424540107869	1000	25
1268	CHEMBL1881	0.8877225916085931	200	75
1269	CHEMBL2111389	0.913215745978622	500	45
1270	CHEMBL1907601	0.8945252943508682	200	45
1271	CHEMBL4026	0.4728359768035905	200	100
1272	CHEMBL1293275	0.6266541575237115	1000	25
1273	CHEMBL5373	0.9625663901605156	1000	100
1274	CHEMBL6136	0.90172041494905	200	45
1275	CHEMBL4641	0.9361951833320584	200	45
1276	CHEMBL5353	0.9869279323507796	1000	25
1277	CHEMBL3286	0.8931091686819863	500	25
1278	CHEMBL1075257	0.5274719601756044	200	25
1279	CHEMBL319	0.8290078765723508	1000	25
1280	CHEMBL3535	0.9805864301085548	500	25
1281	CHEMBL2959	0.9039470529979472	500	50
1282	CHEMBL1293293	0.904434690515626	500	25
1283	CHEMBL1907594	0.8626701653501201	200	50
1284	CHEMBL3833	0.9677584636095894	500	25
1285	CHEMBL1075228	0.9613393091177111	500	25
1286	CHEMBL2146316	0.7684953290977449	500	25
1287	CHEMBL4975	0.9339829742149424	500	100
1288	CHEMBL308	0.8835865608614597	500	25
1289	CHEMBL4478	0.93849416516757	500	100
1290	CHEMBL1795116	0.9717512446673467	200	25
1291	CHEMBL1741195	0.8666541496203803	1000	45
1292	CHEMBL3066	0.9513080860613748	200	45
1293	CHEMBL4070	0.9366853047421912	500	45
1294	CHEMBL3486	0.8881380546390683	200	45
1295	CHEMBL3358	0.7853601175098811	200	25
1296	CHEMBL6080	0.9476659430349637	1000	100
1297	CHEMBL3018	0.9547998246288291	500	25
1298	CHEMBL1741215	0.4695995075325846	500	25
1299	CHEMBL1741180	0.33155358708846383	200	25
1300	CHEMBL2635	0.4980826530012616	500	25
1301	CHEMBL1795087	0.6764492734257449	500	25
1302	CHEMBL1293247	0.6225153269762003	1000	50
1303	CHEMBL3231	0.8973528603567322	500	45
1304	CHEMBL4128	0.8839532536871195	200	50
1305	CHEMBL5017	0.9163320704655868	200	100
1306	CHEMBL5414	0.9081716358268714	1000	45
1307	CHEMBL2274	0.9244593195618932	1000	25
1308	CHEMBL4662	0.9342726320625644	1000	25
1309	CHEMBL6007	0.8432867995430824	200	25
1310	CHEMBL3351	0.9395168696257888	500	25
1311	CHEMBL2335	0.9695870404535252	500	25
1312	CHEMBL2527	0.9135575830673724	200	100
1313	CHEMBL3983	0.9148507433402124	500	25
1314	CHEMBL5815	0.99610702440178	200	25
1315	CHEMBL4198	0.8725674453310056	1000	100
1316	CHEMBL3864	0.6331059509406438	200	45
1317	CHEMBL3038469	0.8543622878039244	500	25
1318	CHEMBL4768	0.9138277277157958	500	25
1319	CHEMBL4374	0.3548891591293048	1000	25
1320	CHEMBL4801	0.9486034887348048	200	25
1321	CHEMBL4393	0.9246881083177816	200	25
1322	CHEMBL3072	0.9239672651408596	500	25
1323	CHEMBL2041	0.7841767430704216	500	75
1324	CHEMBL2095231	0.9443550115744404	200	45
1325	CHEMBL3223	0.9440679586370464	1000	45
1326	CHEMBL2496	0.9634628757784466	500	100
1327	CHEMBL4462	0.8753862163306358	500	25
1328	CHEMBL4224	0.7734902926252664	1000	25
1329	CHEMBL1980	0.8124252496687016	1000	100
1330	CHEMBL1293236	0.4260484964870973	1000	25
1331	CHEMBL2525	0.9407506158825912	500	45
1332	CHEMBL2736	0.9170102747963884	1000	50
1333	CHEMBL2363	0.9405743902616712	1000	25
1334	CHEMBL4018	0.8132558000505504	200	45
1335	CHEMBL2789	0.97001029964331	200	25
1336	CHEMBL3181	0.9437946964022178	200	50
1337	CHEMBL2590	0.8869654607201968	500	75
1338	CHEMBL3714079	0.9822911897743132	200	25
1339	CHEMBL1942	0.8104899604651543	200	25
1340	CHEMBL3975	0.9368742813089772	200	25
1341	CHEMBL5424	0.915348983953864	500	50
1342	CHEMBL5441	0.9234793620372268	500	45
1343	CHEMBL2069	0.9344768276842241	1000	50
1344	CHEMBL1741207	0.4919125473847769	1000	25
1345	CHEMBL221	0.6608470159779325	500	75
1346	CHEMBL2362978	0.6613493958216645	1000	25
1347	CHEMBL5393	0.8685517369455248	500	75
1348	CHEMBL4315	0.9684321840020134	200	100
1349	CHEMBL2207	0.9821579281074624	200	25
1350	CHEMBL1836	0.9333118929947908	200	100
1351	CHEMBL312	0.8725356507912514	1000	25
1352	CHEMBL3138	0.9225425442567065	1000	100
1353	CHEMBL2851	0.9732009948639576	200	45
1354	CHEMBL3468	0.9278961705506049	200	50
1355	CHEMBL1293237	0.4223918062421104	200	45
1356	CHEMBL3729	0.8529464126458132	200	25
1357	CHEMBL4685	0.7987272736983787	500	75
1358	CHEMBL4077	0.9312653924522484	500	50
1359	CHEMBL5077	0.9021973038375728	200	75
1360	CHEMBL3308	0.6692307746662183	200	25
1361	CHEMBL4414	0.9367286037957528	200	100
1362	CHEMBL2094121	0.9489111757583666	1000	45
1363	CHEMBL2073	0.6469666470549867	1000	25
1364	CHEMBL1901	0.9603283692414648	500	25
1365	CHEMBL1075232	0.9930705187087115	200	25
1366	CHEMBL1741179	0.6306492235951907	1000	25
1367	CHEMBL3553	0.8656151953081255	500	100
1368	CHEMBL4599	0.9409234550772	200	25
1369	CHEMBL1878	0.9657117640046506	1000	45
1370	CHEMBL1075126	0.9879229335105684	1000	25
1371	CHEMBL1868	0.850300483232221	200	75
1372	CHEMBL2094122	0.9640484468001468	500	100
1373	CHEMBL287	0.8214133443611619	200	75
1374	CHEMBL2858	0.9640008221459236	500	45
1375	CHEMBL4657	0.8758917889117697	1000	25
1376	CHEMBL1899	0.8827184640909055	1000	25
1377	CHEMBL4588	0.9316943526417027	200	45
1378	CHEMBL4303	0.9206150714788652	500	25
1379	CHEMBL1744525	0.9558391121655176	500	50
1380	CHEMBL3524	0.9014541328501204	200	45
1381	CHEMBL2568	0.947449967700672	200	25
1382	CHEMBL2916	0.8447729894894076	200	25
1383	CHEMBL2622	0.8567561518426542	500	75
1384	CHEMBL5646	0.9671112536342684	200	75
1385	CHEMBL3045	0.9639342544009808	200	75
1386	CHEMBL2068	0.9288293090053882	200	75
1387	CHEMBL5365	0.4571801157776278	500	45
1388	CHEMBL5555	0.9547667526107426	500	100
1389	CHEMBL1907605	0.8634765329324177	500	50
1390	CHEMBL5112	0.9871211185258256	500	25
1391	CHEMBL3431938	0.6630564086557438	1000	25
1392	CHEMBL3869	0.9097896548191609	200	25
1393	CHEMBL5409	0.9762832947571076	200	75
1394	CHEMBL4633	0.9564078429226794	1000	75
1395	CHEMBL276	0.8177065550790582	1000	25
1396	CHEMBL2094120	0.9583666143722468	500	100
1397	CHEMBL1921	0.9004217667075674	500	25
1398	CHEMBL4508	0.9802532353830384	200	50
1399	CHEMBL1741193	0.35351497708970075	500	25
1400	CHEMBL4477	0.9292266392099621	500	100
1401	CHEMBL2028	0.9715301251314276	1000	25
1402	CHEMBL3795	0.9654526530840274	500	50
1403	CHEMBL5971	0.9733579312729578	500	45
1404	CHEMBL3974	0.9733097363084896	200	45
1405	CHEMBL4427	0.9621736241423848	500	45
1406	CHEMBL2179	0.8337261670631662	200	25
1407	CHEMBL1821	0.8067975564693609	500	25
1408	CHEMBL3587	0.926532909991102	1000	25
1409	CHEMBL254	0.9345488248583574	1000	50
1410	CHEMBL4777	0.835268244592592	500	45
1411	CHEMBL1875	0.9744990439046172	500	45
1412	CHEMBL5313	0.287157699104293	200	25
1413	CHEMBL4608	0.8841007309169149	200	75
1414	CHEMBL2820	0.957320829597518	200	45
1415	CHEMBL4102	0.7792796713926035	1000	25
1416	CHEMBL4507	0.4791863770738698	500	50
1417	CHEMBL202	0.897352593636278	500	25
1418	CHEMBL2413	0.9450284071532644	200	45
1419	CHEMBL4321	0.9140158367798096	1000	50
1420	CHEMBL3832643	0.9970853556884134	200	45
1421	CHEMBL2993	0.8830492951647132	500	45
1422	CHEMBL1916	0.8457662920443051	200	25
1423	CHEMBL4481	0.8781165158248022	1000	25
1424	CHEMBL2327	0.8945737200163126	1000	45
1425	CHEMBL1163101	0.954856345736662	1000	50
1426	CHEMBL3230	0.8075396549416644	1000	45
1427	CHEMBL2608	0.4710349351240916	500	25
1428	CHEMBL3568	0.923232858549866	500	25
1429	CHEMBL3142	0.951408454019486	1000	50
1430	CHEMBL2111432	0.978517881524686	200	100
1431	CHEMBL2637	0.8161947635862331	1000	25
1432	CHEMBL3471	0.7882511056254515	1000	25
1433	CHEMBL3785	0.9524358241881504	500	25
1434	CHEMBL1825	0.8413088907922323	500	45
1435	CHEMBL2035	0.8064272779213868	500	25
1436	CHEMBL1790	0.9562121245984649	200	45
1437	CHEMBL5645	0.9748280634651042	200	25
1438	CHEMBL4625	0.8927494928245474	200	25
1439	CHEMBL2487	0.8688206490867463	500	100
1440	CHEMBL3116	0.959148097452102	1000	45
1441	CHEMBL4074	0.9383151958007392	200	25
1442	CHEMBL301	0.8546435412872081	500	100
1443	CHEMBL2208	0.9125207986289524	200	75
1444	CHEMBL3943	0.8738914471541992	500	25
1445	CHEMBL4203	0.831957813810854	1000	100
1446	CHEMBL3858	0.9796536269390386	500	25
1447	CHEMBL304	0.9354098083337116	200	25
1448	CHEMBL2949	0.6713621828382762	1000	25
1449	CHEMBL4649	0.9866540171480004	500	75
1450	CHEMBL1792	0.9745969606485356	200	25
1451	CHEMBL2292	0.8740567717448899	1000	25
1452	CHEMBL3137261	0.9693617706197564	200	45
1453	CHEMBL248	0.9011943983286888	200	100
1454	CHEMBL5857	0.7718864241741692	200	25
1455	CHEMBL3356	0.6736690769529432	500	50
1456	CHEMBL1926	0.9343841867576762	200	45
1457	CHEMBL5147	0.9305800094349252	500	45
1458	CHEMBL2598	0.985740190936644	200	25
1459	CHEMBL1293194	0.9779302877287526	200	100
1460	CHEMBL1945	0.9662814338238022	1000	25
1461	CHEMBL3510	0.898135969871851	500	50
1462	CHEMBL2581	0.8993697606608487	200	25
1463	CHEMBL288	0.9096167118141196	200	25
1464	CHEMBL227	0.8746842299812663	200	50
1465	CHEMBL4644	0.9329105787755972	200	45
1466	CHEMBL1913	0.8473695990494313	500	100
1467	CHEMBL1981	0.9175557695972518	200	45
1468	CHEMBL4227	0.9584428668162074	200	25
1469	CHEMBL4429	0.9708025087784724	500	25
1470	CHEMBL5375	0.8633121375408696	200	25
1471	CHEMBL4893	0.9030676056009191	500	25
1472	CHEMBL2047	0.9115654955408432	1000	50
1473	CHEMBL3764	0.9886279835585462	200	50
1474	CHEMBL1163125	0.8511318385744815	200	25
1475	CHEMBL4766	0.9887655952338538	200	25
1476	CHEMBL1966	0.921499899246244	500	25
1477	CHEMBL4439	0.9436884903402726	500	50
1478	CHEMBL3769	0.9310164413432502	200	45
1479	CHEMBL5080	0.981316969012812	200	100
1480	CHEMBL283	0.8918460803339723	200	50
1481	CHEMBL1075322	0.4660610518831505	1000	25
1482	CHEMBL5137	0.9635130988839328	200	45
1483	CHEMBL2652	0.9718401397784971	200	25
1484	CHEMBL1983	0.9117440971271704	1000	25
1485	CHEMBL5076	0.962093188349418	200	25
1486	CHEMBL1994	0.9523776623122988	500	100
1487	CHEMBL1936	0.8559694310900227	500	50
1488	CHEMBL3629	0.953707822698985	200	25
1489	CHEMBL2337	0.9675575689174938	200	75
1490	CHEMBL3602	0.9180599673825016	1000	100
1491	CHEMBL1898	0.9260985974013038	500	100
1492	CHEMBL3501	0.9668341312063948	200	45
1493	CHEMBL1946	0.9709567268328676	500	25
1494	CHEMBL3710	0.95366750021546	200	50
1495	CHEMBL5619	0.5388216759463453	200	25
1496	CHEMBL4143	0.2987142068121397	500	50
1497	CHEMBL3649	0.9423422374378716	1000	25
1498	CHEMBL4306	0.9207562566654154	1000	100
1499	CHEMBL2534	0.931340375311828	500	25
1500	CHEMBL2049	0.9636952149140118	200	45
1501	CHEMBL1795085	0.3434399189711345	1000	25
1502	CHEMBL3012	0.965362388830316	500	75
1503	CHEMBL2492	0.8296245857338671	500	50
1504	CHEMBL2146304	0.342116011447422	1000	25
1505	CHEMBL2094108	0.8793706369279743	200	75
1506	CHEMBL1811	0.9713815843162668	1000	25
1507	CHEMBL3572	0.9189675961966068	1000	50
1508	CHEMBL2431	0.9695881356464569	200	45
1509	CHEMBL258	0.8317084880647716	200	50
1510	CHEMBL1867	0.8643206083466766	500	25
1511	CHEMBL3522	0.9732642442324286	1000	100
1512	CHEMBL2808	0.929062065520334	200	45
1513	CHEMBL3798	0.9915195991117338	500	25
1514	CHEMBL1827	0.9517633050630692	1000	75
1515	CHEMBL1741165	0.5436995747812767	500	25
1516	CHEMBL2326	0.8953459994875432	200	50
1517	CHEMBL223	0.9032368641380056	1000	25
1518	CHEMBL3199	0.9308244533914988	1000	75
1519	CHEMBL3973	0.9696673374551316	1000	25
1520	CHEMBL1741213	0.5105622183771418	1000	25
1521	CHEMBL2425	0.9541761382216201	1000	25
1522	CHEMBL232	0.9178363384462948	200	25
1523	CHEMBL1907599	0.9691694262988968	200	45
1524	CHEMBL1844	0.91148234065478	200	75
1525	CHEMBL5542	0.3844993506143232	1000	25
1526	CHEMBL4093	0.946493002731322	1000	25
1527	CHEMBL1907598	0.954624145473188	1000	100
1528	CHEMBL2434	0.9705008764118406	500	100
1529	CHEMBL4581	0.925165747254676	1000	25
1530	CHEMBL3706	0.9559373880938532	1000	50
1531	CHEMBL4501	0.9440897510998438	1000	50
1532	CHEMBL1907600	0.91165134166734	1000	45
1533	CHEMBL4561	0.9781078124372464	1000	75
1534	CHEMBL285	0.9482626269291168	500	25
1535	CHEMBL1908389	0.9851574536998381	200	25
1536	CHEMBL1829	0.9057528569236692	1000	25
1537	CHEMBL4072	0.8803866190504415	200	45
1538	CHEMBL2056	0.8481715193370368	200	75
1539	CHEMBL6009	0.9698434066280728	200	25
1540	CHEMBL1741186	0.8875511427282771	1000	25
1541	CHEMBL1947	0.7403927678799023	1000	45
1542	CHEMBL1907589	0.8892304786466696	200	25
1543	CHEMBL332	0.9318880795411248	500	45
1544	CHEMBL2007626	0.4444067514336193	1000	25
1545	CHEMBL3820	0.9648588522865871	500	50
1546	CHEMBL6054	0.9945244522645256	200	100
1547	CHEMBL5407	0.9530617941204174	200	25
1548	CHEMBL1908	0.96057144308564	200	100
1549	CHEMBL331	0.961553457860992	200	50
1550	CHEMBL1977	0.5176876757740895	1000	25
1551	CHEMBL5251	0.934497577324684	1000	45
1552	CHEMBL4179	0.9363655235107118	1000	75
1553	CHEMBL3772	0.9732721881466254	200	45
1554	CHEMBL213	0.9368850992300122	200	100
1555	CHEMBL1889	0.9500137161476202	500	50
1556	CHEMBL211	0.8730443354683626	1000	50
1557	CHEMBL3713062	0.996639151501489	500	25
1558	CHEMBL3473	0.9830203828190324	1000	25
1559	CHEMBL4979	0.9552491668301724	500	100
1560	CHEMBL4247	0.9354387253779008	500	45
1561	CHEMBL1075104	0.9416926197555048	200	45
1562	CHEMBL1937	0.9302514888951421	1000	50
1563	CHEMBL4308	0.9917300649330536	200	100
1564	CHEMBL1985	0.9817928787226216	200	100
1565	CHEMBL2366517	0.9335919073725444	200	25
1566	CHEMBL5391	0.4136977871887256	1000	25
1567	CHEMBL4261	0.662250883281023	200	25
1568	CHEMBL2276	0.9295950359401404	200	75
1569	CHEMBL275	0.938666103932022	1000	25
1570	CHEMBL2722	0.9604691110996552	200	75
1571	CHEMBL1855	0.9903693560238664	500	50
1572	CHEMBL231	0.8853653052785336	1000	100
1573	CHEMBL2093869	0.9112699092578778	200	25
1574	CHEMBL1795098	0.5442523866551814	1000	25
1575	CHEMBL4552	0.9833658150925416	500	45
1576	CHEMBL1906	0.9462008361483492	500	100
1577	CHEMBL4158	0.689465438616488	1000	100
1578	CHEMBL1293234	0.5331153964106633	500	25
1579	CHEMBL6141	0.982328344495412	1000	25
1580	CHEMBL2362981	0.29988315306415997	500	25
1581	CHEMBL4908	0.981776030092672	200	25
1582	CHEMBL2243	0.9339797488867598	1000	25
1583	CHEMBL2998	0.9842621044422278	500	25
1584	CHEMBL246	0.9681404785949088	200	45
1585	CHEMBL4142	0.9668679975794122	200	25
1586	CHEMBL2146309	0.21248172400363466	200	25
1587	CHEMBL3222	0.9573323827713179	500	50
1588	CHEMBL1795086	0.5559584893757585	1000	45
1589	CHEMBL2147	0.9280003634995804	500	25
1590	CHEMBL4691	0.9970733804675358	200	25
1591	CHEMBL4422	0.9423516237094284	200	25
1592	CHEMBL3192	0.9189408497895576	500	100
1593	CHEMBL5652	0.983238572102995	500	25
1594	CHEMBL5136	0.9682141041720584	200	25
1595	CHEMBL3892	0.9221630946745072	500	25
1596	CHEMBL4124	0.9401515053622848	1000	25
1597	CHEMBL4441	0.9761456976423484	1000	25
1598	CHEMBL2334	0.8573258034986498	200	75
1599	CHEMBL4302	0.8487214832301291	500	45
1600	CHEMBL215	0.8849343007271914	500	25
1601	CHEMBL321	0.9213310938360476	200	75
1602	CHEMBL2001	0.9804197354356904	1000	75
1603	CHEMBL3837	0.8972501568569671	200	45
1604	CHEMBL2362980	0.6035972960432892	200	25
1605	CHEMBL4980	0.9238357328437063	1000	45
1606	CHEMBL3145	0.9078736453585772	500	50
1607	CHEMBL2973	0.9494101996402908	1000	100
1608	CHEMBL1859	0.6724301661729049	500	25
1609	CHEMBL5658	0.9022190605250762	200	100
1610	CHEMBL229	0.9197103603393744	500	100
1611	CHEMBL4630	0.9318484271009371	1000	25
1612	CHEMBL2185	0.9142844001968488	1000	50
1613	CHEMBL249	0.9490562105484892	200	25
1614	CHEMBL322	0.8987759801756573	1000	25
1615	CHEMBL5102	0.9541267817975536	1000	25
1616	CHEMBL302	0.9347460583063264	500	50
1617	CHEMBL1951	0.8010639968352274	500	25
1618	CHEMBL2903	0.4954925393933795	500	25
1619	CHEMBL318	0.913383596920072	500	45
1620	CHEMBL6140	0.9917150212745224	200	25
1621	CHEMBL335	0.8389301062822163	500	25
1622	CHEMBL1862	0.9133118167318818	1000	25
1623	CHEMBL3910	0.9456479694831924	200	45
1624	CHEMBL269	0.957373576426966	1000	25
1625	CHEMBL2695	0.9473775811809388	500	50
1626	CHEMBL2146302	0.732406649729295	500	45
1627	CHEMBL1991	0.9535326961097796	200	25
1628	CHEMBL4860	0.9583174276270976	1000	45
1629	CHEMBL3979	0.9590577240849849	200	50
1630	CHEMBL3759	0.9411734103616723	200	75
1631	CHEMBL3948	0.9855664765542697	500	75
1632	CHEMBL2815	0.9393884814149382	500	45
1633	CHEMBL216	0.8817174958755247	500	25
1634	CHEMBL4523	0.9656684726602944	200	25
1635	CHEMBL280	0.92300686267367	1000	25
1636	CHEMBL274	0.9633741279570718	500	25
1637	CHEMBL1974	0.8715637276340601	500	75
1638	CHEMBL1907596	0.9338864871927866	500	25
1639	CHEMBL2392	0.3803011455238303	1000	25
1640	CHEMBL210	0.8389953376525663	500	100
1641	CHEMBL1293226	0.3315902582365109	1000	45
1642	CHEMBL1914	0.8425613235046017	200	100
1643	CHEMBL3884	0.978592693901822	200	45
1644	CHEMBL262	0.87845074034418	500	100
1645	CHEMBL333	0.922743192739702	200	25
1646	CHEMBL3130	0.911059453711106	500	45
1647	CHEMBL3571	0.9520522915234002	500	50
1648	CHEMBL230	0.8442179818280741	1000	50
1649	CHEMBL338	0.949231538321794	500	45
1650	CHEMBL1978	0.9098932312829028	200	75
1651	CHEMBL2742	0.9738655922894974	500	75
1652	CHEMBL2014	0.9826844850388848	200	100
1653	CHEMBL286	0.9853568409815608	200	50
1654	CHEMBL1800	0.9885204137216944	500	25
1655	CHEMBL208	0.9562519286837716	500	25
1656	CHEMBL1833	0.8731535672474949	200	50
1657	CHEMBL1963	0.36733856783191177	1000	50
1658	CHEMBL2366516	0.866674195064965	1000	50
1659	CHEMBL267	0.8956758403056975	1000	50
1660	CHEMBL242	0.8695857303283943	1000	100
1661	CHEMBL339	0.8969703243041767	1000	50
1662	CHEMBL245	0.9217795540595124	200	25
1663	CHEMBL3650	0.9402279778847004	200	100
1664	CHEMBL4153	0.9341562832618208	1000	100
1665	CHEMBL219	0.9186528941172036	200	100
1666	CHEMBL268	0.94272705783912	500	50
1667	CHEMBL4015	0.9670528136518612	200	50
1668	CHEMBL1741217	0.5411490870311563	500	45
1669	CHEMBL4616	0.9737442223450344	500	45
1670	CHEMBL2409	0.9408862937817624	200	100
1671	CHEMBL5514	0.3743581953725975	200	50
1672	CHEMBL2366505	0.8766904577083088	500	25
1673	CHEMBL3105	0.9542223770631711	500	75
1674	CHEMBL3267	0.9242474810243849	1000	75
1675	CHEMBL4354	0.9491944454770196	200	25
1676	CHEMBL3229	0.9300562416227349	1000	50
1677	CHEMBL3155	0.9175478034842636	200	75
1678	CHEMBL1871	0.924783036617517	1000	25
1679	CHEMBL1824	0.9539207086334532	200	75
1680	CHEMBL6035	0.5536084220815944	1000	50
1681	CHEMBL1741219	0.5318849382063052	200	45
1682	CHEMBL2564	0.9129817340652152	1000	75
1683	CHEMBL4361	0.6278617464185711	500	25
1684	CHEMBL4282	0.958917503043278	500	45
1685	CHEMBL2954	0.9572090387002249	200	100
1686	CHEMBL1293248	0.3974812349066481	1000	25
1687	CHEMBL4159	0.34131615950475425	500	25
1688	CHEMBL247	0.9189311053181536	1000	50
1689	CHEMBL4722	0.9291808042790524	200	25
1690	CHEMBL270	0.959378960636766	500	100
1691	CHEMBL2835	0.9657256203890588	200	100
1692	CHEMBL2148	0.9446397611136532	200	50
1693	CHEMBL273	0.9296130224210016	200	50
1694	CHEMBL204	0.8771430461165328	500	75
1695	CHEMBL239	0.9362375151702615	500	25
1696	CHEMBL238	0.9080330173985154	1000	50
1697	CHEMBL1865	0.9493463092241424	1000	25
1698	CHEMBL5763	0.8800778691817694	200	100
1699	CHEMBL2094135	0.9575884969949178	1000	75
1700	CHEMBL2039	0.8766921027649927	1000	45
1701	CHEMBL4805	0.9733361736821672	500	50
1702	CHEMBL255	0.9301017054773352	200	45
1703	CHEMBL1741220	0.4799161471370978	200	45
1704	CHEMBL3880	0.7134211851342898	1000	50
1705	CHEMBL3227	0.938508444756732	1000	25
1706	CHEMBL3952	0.960420728731744	1000	75
1707	CHEMBL5023	0.9435999420090566	500	50
1708	CHEMBL206	0.9072183035728758	500	75
1709	CHEMBL2034	0.9702835109117248	1000	45
1710	CHEMBL4550	0.9952501077110106	500	25
1711	CHEMBL1293255	0.5468951782279496	500	45
1712	CHEMBL260	0.93155013903973	500	50
1713	CHEMBL4333	0.957130558646145	500	100
1714	CHEMBL1957	0.96614930346102	1000	45
1715	CHEMBL5113	0.926300414022335	500	45
1716	CHEMBL220	0.8775810300890485	200	45
1717	CHEMBL2599	0.973608673575568	200	100
1718	CHEMBL313	0.9472753097245364	1000	45
1719	CHEMBL259	0.9673655895793536	200	25
1720	CHEMBL3397	0.6262846816466743	1000	45
1721	CHEMBL5162	0.40492702308535744	500	45
1722	CHEMBL4040	0.6893017356270208	1000	75
1723	CHEMBL5071	0.9730718854614766	200	50
1724	CHEMBL236	0.924269871795942	500	100
1725	CHEMBL4296	0.9572995166369316	200	100
1726	CHEMBL225	0.8959674916919399	1000	45
1727	CHEMBL4792	0.9777785738748804	200	25
1728	CHEMBL4794	0.9466480817386809	500	75
1729	CHEMBL222	0.93550511671867	500	50
1730	CHEMBL1075189	0.3967030618262259	500	50
1731	CHEMBL289	0.6508711394302369	200	45
1732	CHEMBL1293299	0.18118776865681385	500	25
1733	CHEMBL3563	0.5711760845976032	200	45
1734	CHEMBL5145	0.9700999518698964	500	75
1735	CHEMBL3242	0.9130579242310594	200	100
1736	CHEMBL1075138	0.3775381296376888	1000	45
1737	CHEMBL3717	0.9570669595975808	200	100
1738	CHEMBL1293258	0.4792444099304811	1000	45
1739	CHEMBL3622	0.6287976568924316	500	75
1740	CHEMBL2971	0.9307494412645886	1000	45
1741	CHEMBL4829	0.9861403307057536	1000	100
1742	CHEMBL235	0.9378786271701928	1000	25
1743	CHEMBL1293224	0.6274816444165114	1000	50
1744	CHEMBL244	0.9602500715025872	500	100
1745	CHEMBL214	0.9191739098678922	1000	100
1746	CHEMBL325	0.9526825769268092	200	45
1747	CHEMBL284	0.969493356840778	1000	50
1748	CHEMBL2007625	0.405270056537258	500	50
1749	CHEMBL237	0.9221186545957114	200	45
1750	CHEMBL4078	0.8815338086721989	200	100
1751	CHEMBL3594	0.904686862061479	200	75
1752	CHEMBL243	0.9721243722345194	1000	50
1753	CHEMBL4235	0.9476371876086832	1000	45
1754	CHEMBL4409	0.977227017600714	200	45
1755	CHEMBL233	0.9205522532150524	200	45
1756	CHEMBL3371	0.9430606097503432	200	45
1757	CHEMBL2842	0.9245832841707804	500	100
1758	CHEMBL264	0.9438075099849768	500	75
1759	CHEMBL224	0.9097250540750996	500	50
1760	CHEMBL256	0.9206074047122336	200	100
1761	CHEMBL261	0.9002646638800138	200	75
1762	CHEMBL3024	0.4994619301705842	1000	45
1763	CHEMBL5990	0.4752269818347773	500	45
1764	CHEMBL234	0.9185700463583618	500	100
1765	CHEMBL1287622	0.215108751512132	500	25
1766	CHEMBL226	0.9246865565475928	500	45
1767	CHEMBL205	0.9138918016760852	1000	45
1768	CHEMBL228	0.9290430530195956	500	45
1769	CHEMBL1293227	0.504143589098736	500	25
1770	CHEMBL344	0.962519434605267	1000	100
1771	CHEMBL218	0.9117310123362576	200	50
1772	CHEMBL1075094	0.4324122169633068	1000	50
1773	CHEMBL4005	0.9523031215744604	500	100
1774	CHEMBL1293254	0.278445607261064	500	45
1775	CHEMBL251	0.9281876747278844	500	45
1776	CHEMBL6110	0.4990548410327837	500	50
1777	CHEMBL4822	0.9519726530901256	200	45
1778	CHEMBL203	0.9359059093627315	500	50
1779	CHEMBL217	0.9200697500074536	200	75
1780	CHEMBL5896	0.5600305708504523	200	45
1781	CHEMBL4096	0.38814150978899375	1000	25
1782	CHEMBL253	0.9198955277916564	500	45
1783	CHEMBL240	0.7295487014704185	500	45
1784	CHEMBL279	0.9326385988669854	1000	45
1785	CHEMBL1293238	0.23815470520242785	1000	25
1786	CHEMBL1741209	0.4089130495190471	500	50
1787	CHEMBL340	0.710327671885995	1000	45
1788	CHEMBL1784	0.3419376891883061	1000	25
1789	CHEMBL1293278	0.3476564944772804	1000	50
1790	CHEMBL3577	0.3765501850082035	500	45
1791	CHEMBL6032	0.4478346384930448	500	50
1792	CHEMBL1293277	0.5756289970791412	500	75
1793	CHEMBL1293232	0.27645456827727033	500	25
1794	CHEMBL1293294	0.5785813468930021	1000	75
1795	CHEMBL5567	0.6486364056737017	1000	75
1796	CHEMBL1293303	0.3380526797553859	1000	45
1797	CHEMBL1293231	0.6754618117411609	1000	50
